# Supplementary material for: trans-Diaqua­bis­[2-(2-pyrid­yl)acetato-κ2 N,O]nickel(II)
Source: Acta Crystallogr Sect E Struct Rep Online. 2010 Aug 11;66(Pt 9):m1068. doi: 10.1107/S1600536810030904 (PMC3007937; doi:10.1107/S1600536810030904)
Supplement: Supplementary file 1 [file e-66-m1068-sup1.cif]

##############################################################################
###                                                                        ###
###        Electronic paper (Acta Crystallographica Section E)             ###
###                                                                        ###
##############################################################################
#                                                                            #
# This CIF contains the data in a paper accepted for publication in Acta     #
# Crystallographica Section E. It conforms to the requirements of Notes      #
# for Authors for Section E, and has been peer reviewed under the auspices   #
# of the IUCr Commission on Journals.                                        #
#                                                                            #
# Full details of the Crystallographic Information File format               #
# are given in the paper "The Crystallographic Information File (CIF):       #
# a New Standard Archive File for Crystallography" by S. R. Hall, F. H.      #
# Allen and I. D. Brown [Acta Cryst. (1991), A47, 655-685].                  #
#                                                                            #
# The current version of the core CIF dictionary is obtainable from          #
# ftp://ftp.iucr.org/pub/cif_core.dic. The current version number is 2.4.    #
#                                                                            #
# Software is freely available for graphical display of the structure(s) in  #
# this CIF.  For information consult the CIF home page http://www.iucr.org/  #
# cif/home.html                                                              #
#                                                                            #
# This file may be used for bona fide research purposes within the           #
# scientific community so long as proper attribution is given to the journal # 
# article from which it was obtained.                                        #
#                                                                            #
##############################################################################
                                             
data_I
_audit_creation_method     SHELXL-97
_chemical_name_systematic
;
<i>trans</i>-Diaquabis[2-(2-pyridyl)acetato-\k^2^<i>N</i>,<i>O</i>]nickel(II)
;
_chemical_name_common     ?
_chemical_formula_moiety     'C14 H16 N2 Ni O6'
_chemical_formula_sum     'C14 H16 N2 Ni O6'
_chemical_formula_iupac     '[Ni (C7 H6 N O2)2 (H2 O)2]'
_chemical_formula_weight     367.00
_chemical_melting_point     ?
_symmetry_cell_setting     monoclinic
_symmetry_space_group_name_H-M     'P 21/n'
_symmetry_space_group_name_Hall     '-P 2yn'
loop_
    _symmetry_equiv_pos_as_xyz
    'x, y, z'
    '-x+1/2, y+1/2, -z+1/2'
    '-x, -y, -z'
    'x-1/2, -y-1/2, z-1/2'
_cell_length_a     8.3346(12)
_cell_length_b     7.1000(10)
_cell_length_c     12.1023(18)
_cell_angle_alpha     90.00
_cell_angle_beta     102.977(2)
_cell_angle_gamma     90.00
_cell_volume     697.87(17)
_cell_formula_units_Z     2
_cell_measurement_reflns_used     804
_cell_measurement_theta_min     3.1
_cell_measurement_theta_max     27.8
_cell_measurement_temperature     293(2)
_exptl_crystal_description     block
_exptl_crystal_colour     pale-green
_exptl_crystal_size_max     0.22
_exptl_crystal_size_mid     0.15
_exptl_crystal_size_min     0.11
_exptl_crystal_density_diffrn     1.746
_exptl_crystal_density_meas     ?
_exptl_crystal_density_method     'not measured'
_exptl_crystal_F_000     380
_exptl_absorpt_coefficient_mu     1.426
_exptl_absorpt_correction_type     multi-scan
_exptl_absorpt_process_details     '(SADABS; Bruker, 2004)'
_exptl_absorpt_correction_T_min     0.774
_exptl_absorpt_correction_T_max     0.855
_exptl_special_details
;
Refinement of F^2^ against ALL reflections. The weighted <i>R</i>-factor
<i>wR</i> and goodness of fit S are based on F^2^, conventional
<i>R</i>-factors <i>R</i> are based on F, with F set to zero for negative
F^2^. The threshold expression of F^2^ > 2sigma(F^2^) is used only for
calculating <i>R</i>-factors(gt) <i>etc</i>. and is not relevant to the choice
of reflections for refinement. <i>R</i>-factors based on F^2^ are
statistically about twice as large as those based on F, and R-- factors based
on ALL data will be even larger.
;
_diffrn_ambient_temperature     293(2)
_diffrn_radiation_type     MoK\a
_diffrn_radiation_wavelength     0.71073
_diffrn_radiation_source     'fine-focus sealed tube'
_diffrn_radiation_monochromator     graphite
_diffrn_measurement_device_type     'Bruker APEXII 1K CCD area-detector'
_diffrn_measurement_method     '\f and \w scans'
_diffrn_detector_area_resol_mean     ?
_diffrn_reflns_number     4515
_diffrn_reflns_av_R_equivalents     0.0166
_diffrn_reflns_av_sigmaI/netI     0.0216
_diffrn_reflns_theta_min     2.71
_diffrn_reflns_theta_max     28.22
_diffrn_reflns_theta_full     27.50
_diffrn_measured_fraction_theta_max     0.945
_diffrn_measured_fraction_theta_full     0.984
_diffrn_reflns_limit_h_min     -10
_diffrn_reflns_limit_h_max     11
_diffrn_reflns_limit_k_min     -8
_diffrn_reflns_limit_k_max     9
_diffrn_reflns_limit_l_min     -16
_diffrn_reflns_limit_l_max     15
_diffrn_standards_number     0
_diffrn_standards_interval_count     0
_diffrn_standards_interval_time     0
_diffrn_standards_decay_%     0
_reflns_number_total     1627
_reflns_number_gt     1471
_reflns_threshold_expression     I>2sigma(I)
_refine_ls_structure_factor_coef     Fsqd
_refine_ls_matrix_type     full
_refine_ls_R_factor_all     0.0262
_refine_ls_R_factor_gt     0.0225
_refine_ls_wR_factor_gt     0.0641
_refine_ls_wR_factor_ref     0.0665
_refine_ls_goodness_of_fit_ref     1.002
_refine_ls_restrained_S_all     1.002
_refine_ls_number_reflns     1627
_refine_ls_number_parameters     114
_refine_ls_number_restraints     0
_refine_ls_hydrogen_treatment     mixed
_refine_ls_weighting_scheme     calc
_refine_ls_weighting_details
         'calc w=1/[\s^2^(Fo^2^)+(0.0413P)^2^+0.1727P] where P=(Fo^2^+2Fc^2^)/3'
_atom_sites_solution_hydrogens     geom
_atom_sites_solution_primary     direct
_atom_sites_solution_secondary     difmap
_refine_ls_shift/su_max     0.000
_refine_ls_shift/su_mean     0.000
_refine_diff_density_max     0.343
_refine_diff_density_min     -0.199
_refine_ls_extinction_method     none
_refine_ls_extinction_coef     ?
loop_
    _atom_type_symbol
    _atom_type_description
    _atom_type_scat_dispersion_real
    _atom_type_scat_dispersion_imag
    _atom_type_scat_source
    'C' 'C' 0.0033 0.0016
                         'International Tables Vol C Tables 4.2.6.8 and 6.1.1.4'
    'H' 'H' 0.0000 0.0000
                         'International Tables Vol C Tables 4.2.6.8 and 6.1.1.4'
    'N' 'N' 0.0061 0.0033
                         'International Tables Vol C Tables 4.2.6.8 and 6.1.1.4'
    'O' 'O' 0.0106 0.0060
                         'International Tables Vol C Tables 4.2.6.8 and 6.1.1.4'
    'Ni' 'Ni' 0.3393 1.1124
                         'International Tables Vol C Tables 4.2.6.8 and 6.1.1.4'
_computing_data_collection     'APEX2 (Bruker, 2004)'
_computing_cell_refinement     'SAINT (Bruker, 2004)'
_computing_data_reduction     'SAINT (Bruker, 2004)'
_computing_structure_solution     'SHELXS97 (Sheldrick, 2008)'
_computing_structure_refinement     'SHELXL97 (Sheldrick, 2008)'
_computing_molecular_graphics     'SHELXTL (Sheldrick, 2008)'
_computing_publication_material     'SHELXTL (Sheldrick, 2008)'
loop_
    _atom_site_type_symbol
    _atom_site_label
    _atom_site_fract_x
    _atom_site_fract_y
    _atom_site_fract_z
    _atom_site_U_iso_or_equiv
    _atom_site_adp_type
    _atom_site_calc_flag
    _atom_site_refinement_flags
    _atom_site_occupancy
    _atom_site_disorder_assembly
    _atom_site_disorder_group
    Ni Ni1 1.0000 1.0000 0.0000 0.01966(10) Uani d S 1 . .
    O O1 0.73292(15) 0.53276(15) -0.14497(10) 0.0320(3) Uani d . 1 . .
    O O1W 0.87262(14) 1.17222(17) -0.13481(9) 0.0315(2) Uani d . 1 . .
    H H1WA 0.820(2) 1.274(3) -0.1354(18) 0.046(6) Uiso d . 1 . .
    H H1WB 0.838(3) 1.115(4) -0.199(2) 0.072(7) Uiso d . 1 . .
    O O2 0.89799(12) 0.77910(14) -0.09898(9) 0.0275(2) Uani d . 1 . .
    N N1 0.79922(16) 0.99744(14) 0.07548(10) 0.0221(3) Uani d . 1 . .
    C C1 0.70767(17) 0.8430(2) 0.08078(11) 0.0238(3) Uani d . 1 . .
    C C2 0.56827(18) 0.8517(2) 0.12662(12) 0.0302(3) Uani d . 1 . .
    H H2A 0.5061 0.7438 0.1297 0.036 Uiso calc R 1 . .
    C C3 0.5230(2) 1.0201(2) 0.16721(14) 0.0331(4) Uani d . 1 . .
    H H3A 0.4307 1.0270 0.1983 0.040 Uiso calc R 1 . .
    C C4 0.61676(17) 1.1788(2) 0.16100(13) 0.0313(3) Uani d . 1 . .
    H H4A 0.5885 1.2946 0.1871 0.038 Uiso calc R 1 . .
    C C5 0.75331(17) 1.1610(2) 0.11506(12) 0.0272(3) Uani d . 1 . .
    H H5A 0.8168 1.2676 0.1113 0.033 Uiso calc R 1 . .
    C C6 0.76151(18) 0.6580(2) 0.04071(12) 0.0277(3) Uani d . 1 . .
    H H6A 0.6757 0.5660 0.0412 0.033 Uiso calc R 1 . .
    H H6B 0.8592 0.6165 0.0950 0.033 Uiso calc R 1 . .
    C C7 0.79960(16) 0.65785(18) -0.07716(11) 0.0229(3) Uani d . 1 . .
loop_
    _atom_site_aniso_label
    _atom_site_aniso_U_11
    _atom_site_aniso_U_22
    _atom_site_aniso_U_33
    _atom_site_aniso_U_12
    _atom_site_aniso_U_13
    _atom_site_aniso_U_23
    Ni1 0.02185(15) 0.01823(15) 0.01945(15) -0.00105(8) 0.00579(10) -0.00173(8)
    O1 0.0420(7) 0.0236(5) 0.0281(6) -0.0050(4) 0.0029(5) -0.0058(4)
    O1W 0.0397(6) 0.0257(6) 0.0263(6) 0.0069(5) 0.0012(5) 0.0001(4)
    O2 0.0320(5) 0.0251(5) 0.0268(5) -0.0052(4) 0.0099(4) -0.0056(4)
    N1 0.0236(6) 0.0223(6) 0.0203(6) 0.0003(4) 0.0049(5) -0.0012(4)
    C1 0.0261(7) 0.0270(8) 0.0173(6) -0.0018(5) 0.0030(5) 0.0007(5)
    C2 0.0271(7) 0.0385(9) 0.0247(7) -0.0067(6) 0.0055(6) 0.0014(6)
    C3 0.0244(7) 0.0487(10) 0.0276(8) 0.0015(6) 0.0087(6) -0.0019(6)
    C4 0.0297(7) 0.0367(8) 0.0274(7) 0.0063(6) 0.0064(6) -0.0068(6)
    C5 0.0284(7) 0.0251(7) 0.0279(7) 0.0006(6) 0.0060(6) -0.0037(6)
    C6 0.0360(8) 0.0212(7) 0.0265(7) -0.0050(6) 0.0082(6) 0.0008(5)
    C7 0.0255(6) 0.0179(7) 0.0240(6) 0.0035(5) 0.0028(5) -0.0009(5)
_geom_special_details
;
All e.s.d.'s (except the e.s.d. in the dihedral angle between two l.s. planes)
are estimated using the full covariance matrix. The cell e.s.d.'s are taken
into account individually in the estimation of e.s.d.'s in distances, angles
and torsion angles; correlations between e.s.d.'s in cell parameters are only
used when they are defined by crystal symmetry. An approximate (isotropic)
treatment of cell e.s.d.'s is used for estimating e.s.d.'s involving l.s.
planes.
;
loop_
    _geom_bond_atom_site_label_1
    _geom_bond_atom_site_label_2
    _geom_bond_site_symmetry_2
    _geom_bond_distance
    _geom_bond_publ_flag
    Ni1 O2 . 2.0397(10) yes
    Ni1 N1 . 2.0789(13) yes
    Ni1 O1W . 2.1228(11) yes
    O1 C7 . 1.2515(17) ?
    O1W H1WA . 0.84(2) ?
    O1W H1WB . 0.87(3) ?
    O2 C7 . 1.2572(17) ?
    N1 C5 . 1.3444(17) ?
    N1 C1 . 1.3454(17) ?
    C1 C2 . 1.397(2) ?
    C1 C6 . 1.503(2) ?
    C2 C3 . 1.378(2) ?
    C2 H2A . 0.9300 ?
    C3 C4 . 1.383(2) ?
    C3 H3A . 0.9300 ?
    C4 C5 . 1.380(2) ?
    C4 H4A . 0.9300 ?
    C5 H5A . 0.9300 ?
    C6 C7 . 1.5294(19) ?
    C6 H6A . 0.9700 ?
    C6 H6B . 0.9700 ?
loop_
    _geom_angle_atom_site_label_1
    _geom_angle_atom_site_label_2
    _geom_angle_atom_site_label_3
    _geom_angle_site_symmetry_1
    _geom_angle_site_symmetry_3
    _geom_angle
    _geom_angle_publ_flag
    O2 Ni1 N1 3_775 3_775 88.90(4) yes
    O2 Ni1 N1 3_775 . 91.10(4) yes
    N1 Ni1 N1 3_775 . 180 yes
    O2 Ni1 O1W 3_775 . 94.53(4) yes
    N1 Ni1 O1W . . 91.70(5) yes
    O2 Ni1 O1W 3_775 3_775 85.47(5) yes
    N1 Ni1 O1W . 3_775 88.30(5) yes
    O1W Ni1 O1W . 3_775 180 yes
    Ni1 O1W H1WA . . 132.0(14) n
    Ni1 O1W H1WB . . 115.2(17) n
    H1WA O1W H1WB . . 109(2) n
    C5 N1 C1 . . 118.50(13) ?
    C5 N1 Ni1 . . 118.07(9) n
    C1 N1 Ni1 . . 123.31(9) n
    N1 C1 C2 . . 120.96(13) ?
    N1 C1 C6 . . 118.88(12) ?
    C2 C1 C6 . . 120.11(13) ?
    C3 C2 C1 . . 119.92(14) ?
    C3 C2 H2A . . 120.0 ?
    C1 C2 H2A . . 120.0 ?
    C2 C3 C4 . . 118.97(15) ?
    C2 C3 H3A . . 120.5 ?
    C4 C3 H3A . . 120.5 ?
    C5 C4 C3 . . 118.35(14) ?
    C5 C4 H4A . . 120.8 ?
    C3 C4 H4A . . 120.8 ?
    N1 C5 C4 . . 123.29(14) ?
    N1 C5 H5A . . 118.4 ?
    C4 C5 H5A . . 118.4 ?
    C1 C6 C7 . . 116.18(11) ?
    C1 C6 H6A . . 108.2 ?
    C7 C6 H6A . . 108.2 ?
    C1 C6 H6B . . 108.2 ?
    C7 C6 H6B . . 108.2 ?
    H6A C6 H6B . . 107.4 ?
    O1 C7 O2 . . 124.25(13) ?
    O1 C7 C6 . . 117.23(12) ?
    O2 C7 C6 . . 118.50(12) ?
loop_
    _geom_hbond_atom_site_label_D
    _geom_hbond_atom_site_label_H
    _geom_hbond_atom_site_label_A
    _geom_hbond_site_symmetry_A
    _geom_hbond_distance_DH
    _geom_hbond_distance_HA
    _geom_hbond_distance_DA
    _geom_hbond_angle_DHA
    O1W H1WA O1 1_565 0.84(2) 1.97(2) 2.8035(17) 169.7(19)
    O1W H1WB O1 2_654 0.87(3) 1.93(3) 2.7936(17) 169(2)
data_global
_journal_date_recd_electronic     2010-07-13
_journal_date_accepted     2010-08-03
_journal_name_full     'Acta Crystallographica, Section E'
_journal_year     2010
_journal_volume     66
_journal_issue      9
_journal_page_first     m1068
_journal_page_last     m1068
_journal_paper_category     QM
_journal_coeditor_code     GK2294
_publ_contact_author_name     'Prof. Hong Zhou'
_publ_contact_author_address
;
College of Basic Science and Information Engineering,
Yunnan Agricultural University,
Kunming 650201
People's Republic of China
;
_publ_contact_author_email     zhouhong928@gmail.com
_publ_contact_author_fax     '86-871-5227820'
_publ_contact_author_phone     '86-871-5227820'
_publ_section_title
;
<i>trans</i>-Diaquabis[2-(2-pyridyl)acetato-\k^2^<i>N</i>,<i>O</i>]nickel(II)
;
loop_
    _publ_author_name
    _publ_author_address
    'Hong Zhou'
;
College of Basic Science and Information Engineering,
Yunnan Agricultural University,
Kunming 650201
People's Republic of China
;
    'Lei Zhao'
;
College of Basic Science and Information Engineering,
Yunnan Agricultural University,
Kunming 650201
People's Republic of China
;
    'Rong Huang'
;
College of Basic Science and Information Engineering,
Yunnan Agricultural University,
Kunming 650201
People's Republic of China
;
    'Hao-Liang Li'
;
College of Basic Science and Information Engineering,
Yunnan Agricultural University,
Kunming 650201
People's Republic of China
;
