# Supplementary material for: trans-Diaqua­bis­[2-(2-pyrid­yl)acetato-κ2 N,O]nickel(II)
Source: Acta Crystallogr Sect E Struct Rep Online. 2010 Aug 11;66(Pt 9):m1068. doi: 10.1107/S1600536810030904 (PMC3007937; doi:10.1107/S1600536810030904)
Supplement: Supplementary file 2 [file e-66-m1068-Isup2.hkl]

# 
# h,k,l, Fc-squared, Fo-squared, sigma(Fo-squared) and status flag 
# 
data_I
_shelx_title ' 1 in P2(1)/n' 
_shelx_refln_list_code          4 
_shelx_F_calc_maximum      116.64 
_exptl_crystal_F_000       380.00 
_reflns_d_resolution_high  0.7514 
 
loop_ 
 _symmetry_equiv_pos_as_xyz 
 'x, y, z' 
 '-x+1/2, y+1/2, -z+1/2' 
 '-x, -y, -z' 
 'x-1/2, -y-1/2, z-1/2' 
 
_cell_length_a     8.3346 
_cell_length_b     7.1000 
_cell_length_c    12.1023 
_cell_angle_alpha  90.000 
_cell_angle_beta  102.977 
_cell_angle_gamma  90.000 
 
_shelx_F_squared_multiplier     1.000 
 
loop_ 
 _refln_index_h 
 _refln_index_k 
 _refln_index_l 
 _refln_F_squared_calc 
 _refln_F_squared_meas 
 _refln_F_squared_sigma 
 _refln_observed_status 
   2   0   0      628.42      643.64      9.02 o 
   4   0   0     2464.31     2466.94     33.36 o 
   6   0   0       33.19       26.15      1.80 o 
   8   0   0      638.70      621.80     19.27 o 
  10   0   0      326.08      341.25     13.95 o 
   1   1   0      907.56      963.76     13.20 o 
   2   1   0       31.92       33.82      0.88 o 
   3   1   0      175.85      158.48      2.13 o 
   4   1   0       48.19       51.58      1.02 o 
   5   1   0     1061.20     1042.82     11.53 o 
   6   1   0       43.67       43.53      1.65 o 
   7   1   0      403.59      401.66      8.42 o 
   8   1   0       22.01       23.48      2.36 o 
   9   1   0      260.92      265.11      8.10 o 
  10   1   0        3.44        3.90      1.87 o 
   0   2   0      479.80      540.84      9.48 o 
   1   2   0     2900.83     3055.19     31.53 o 
   2   2   0     1166.13     1068.96     12.87 o 
   3   2   0      561.80      617.92      9.39 o 
   4   2   0     4983.81     5066.71     67.99 o 
   5   2   0        0.52       -0.20      0.62 o 
   6   2   0     1279.44     1257.52     16.20 o 
   7   2   0      109.84      108.89      2.89 o 
   8   2   0      122.79      122.42      4.85 o 
   9   2   0      113.65      106.66      4.90 o 
  10   2   0       99.32      104.85      5.05 o 
   1   3   0     1555.80     1608.14     17.08 o 
   2   3   0      322.72      340.50      4.22 o 
   3   3   0       83.41       59.07      2.25 o 
   4   3   0       30.73       33.46      1.70 o 
   5   3   0     2599.52     2481.55     34.68 o 
   6   3   0        6.18        7.93      1.12 o 
   7   3   0       23.27       23.56      1.92 o 
   8   3   0       28.11       31.77      2.24 o 
   9   3   0      253.78      245.20      9.23 o 
   0   4   0     1499.68     1472.71     25.12 o 
   1   4   0       60.19       68.10      1.54 o 
   2   4   0     1699.41     1745.67     18.76 o 
   3   4   0        8.07       10.13      0.87 o 
   4   4   0      799.90      791.14     15.21 o 
   5   4   0       59.50       56.63      2.55 o 
   6   4   0      568.61      558.08      9.95 o 
   7   4   0       39.03       40.12      2.05 o 
   8   4   0      219.30      226.42      5.06 o 
   9   4   0       22.99       23.59      2.46 o 
   1   5   0     1224.32     1256.35     15.63 o 
   2   5   0       99.42       97.76      3.16 o 
   3   5   0      203.24      203.81      4.68 o 
   4   5   0      131.69      136.95      3.86 o 
   5   5   0      291.81      277.21      6.17 o 
   6   5   0       17.83       19.01      1.93 o 
   7   5   0      105.31       99.07      3.80 o 
   8   5   0        3.68        2.59      1.39 o 
   9   5   0      158.60      156.13      6.31 o 
   0   6   0     4440.28     4452.67     73.56 o 
   1   6   0        6.96        6.91      1.25 o 
   2   6   0        3.30        4.44      1.51 o 
   3   6   0        8.66        9.20      1.44 o 
   4   6   0      806.27      750.96     12.73 o 
   5   6   0       21.61       21.42      2.69 o 
   6   6   0       96.58      105.94      4.03 o 
   7   6   0        7.18        7.27      1.85 o 
   8   6   0      166.69      180.11     10.83 o 
   1   7   0       95.54      100.91      3.38 o 
   2   7   0       15.28       12.46      3.18 o 
   3   7   0      285.07      287.79      8.04 o 
   4   7   0        0.00        0.56      1.41 o 
   5   7   0      236.60      227.33      6.10 o 
   6   7   0        0.83       -0.80      1.93 o 
   0   8   0      209.18      200.48      9.05 o 
   1   8   0      274.23      264.36     10.93 o 
   2   8   0      218.14      212.40      7.84 o 
   3   8   0       23.94       32.73      4.18 o 
   4   8   0      316.22      314.17      9.31 o 
   5   8   0       20.90       21.02      5.65 o 
   1   9   0      259.00      245.38     11.14 o 
   2   9   0        1.76       -1.99      2.92 o 
   3   9   0       29.94       30.97      5.24 o 
  -9   0   1      322.31      335.15     12.91 o 
  -7   0   1      187.60      190.40      7.95 o 
  -5   0   1      278.19      264.41      4.66 o 
  -3   0   1       20.99       18.15      2.77 o 
  -1   0   1     3293.08     2904.41    399.12 o 
   3   0   1       24.03       24.96      1.05 o 
   5   0   1     1680.87     1719.58     23.84 o 
   7   0   1      737.91      692.92     20.32 o 
   9   0   1      362.70      373.79     14.25 o 
 -10   1   1      406.29      415.60     14.48 o 
  -9   1   1       51.57       53.09      3.42 o 
  -8   1   1      260.84      270.72      7.54 o 
  -7   1   1      156.18      151.56      3.27 o 
  -6   1   1      914.19      914.77     12.04 o 
  -5   1   1       44.87       50.75      1.24 o 
  -4   1   1     1388.88     1380.80     13.56 o 
  -3   1   1      271.71      281.77      3.18 o 
  -2   1   1     8126.76     7955.97     81.53 o 
  -1   1   1     1195.62     1177.32     16.06 o 
   0   1   1     7741.04     7233.71     96.67 o 
   1   1   1      896.10      974.48     14.25 o 
   2   1   1     1476.82     1496.03     17.60 o 
   3   1   1        3.09        2.11      0.40 o 
   4   1   1      344.79      305.56      3.61 o 
   5   1   1      333.15      352.38      5.20 o 
   6   1   1      822.22      815.27     10.96 o 
   7   1   1       81.31       79.43      2.81 o 
   8   1   1      177.40      184.78      6.09 o 
   9   1   1      118.41      125.60      8.74 o 
  10   1   1       89.04       95.43      5.81 o 
 -10   2   1        0.58        1.06      1.79 o 
  -9   2   1      153.04      156.86      9.48 o 
  -8   2   1        9.00        6.21      2.30 o 
  -7   2   1      116.63      114.79      2.96 o 
  -6   2   1       74.25       75.46      2.27 o 
  -5   2   1     2348.69     2355.75     28.43 o 
  -4   2   1       75.72       84.20      4.24 o 
  -3   2   1      354.17      306.22      8.02 o 
  -2   2   1      682.81      715.15      8.90 o 
  -1   2   1     1187.79     1201.07     14.33 o 
   0   2   1      281.26      289.14      4.48 o 
   1   2   1      436.82      397.05      4.59 o 
   2   2   1      213.97      217.66      2.72 o 
   3   2   1     3505.61     3495.90     59.55 o 
   4   2   1      181.15      191.51      3.91 o 
   5   2   1      803.35      805.47     12.40 o 
   6   2   1      167.63      181.82      3.71 o 
   7   2   1      545.96      532.44      9.61 o 
   8   2   1      131.40      133.75      5.18 o 
   9   2   1       73.47       74.68      4.21 o 
 -10   3   1      205.87      226.79     10.86 o 
  -9   3   1        5.75        5.00      1.44 o 
  -8   3   1      182.46      183.96      4.25 o 
  -7   3   1        2.53        2.14      0.97 o 
  -6   3   1     2158.31     2142.05     26.54 o 
  -5   3   1        8.85        9.39      1.51 o 
  -4   3   1     2029.48     2107.16     29.51 o 
  -3   3   1      224.48      219.93      3.56 o 
  -2   3   1        5.31        6.02      0.49 o 
  -1   3   1      378.24      405.49      5.53 o 
   0   3   1      446.02      412.05      6.39 o 
   1   3   1        4.70        3.58      0.54 o 
   2   3   1     3929.32     4252.73     43.89 o 
   3   3   1      177.32      164.93      2.81 o 
   4   3   1     2322.32     2273.36     31.70 o 
   5   3   1        0.68       -0.22      1.03 o 
   6   3   1      519.13      507.36      9.00 o 
   7   3   1        7.16        7.29      1.53 o 
   8   3   1        8.64        8.37      1.69 o 
   9   3   1        6.30        6.14      2.14 o 
  -9   4   1      112.79      120.30      4.37 o 
  -8   4   1        8.27        5.21      1.37 o 
  -7   4   1        4.25        4.33      1.16 o 
  -6   4   1       10.54        9.34      1.83 o 
  -5   4   1      794.45      787.04     12.78 o 
  -4   4   1       46.15       47.03      3.49 o 
  -3   4   1      544.04      531.55      7.44 o 
  -2   4   1       10.75        8.55      0.66 o 
  -1   4   1     2674.54     2797.28     37.88 o 
   0   4   1       13.38       13.06      1.31 o 
   1   4   1      938.77      971.94     10.90 o 
   2   4   1      385.33      413.44      5.20 o 
   3   4   1      637.70      566.01      9.31 o 
   4   4   1      269.27      276.13      8.31 o 
   5   4   1      106.48       97.51      3.19 o 
   6   4   1      340.34      340.35      9.50 o 
   7   4   1      376.39      371.44      9.79 o 
   8   4   1       84.57       79.03      3.01 o 
   9   4   1      120.04      113.85      4.39 o 
  -9   5   1       12.27       13.15      2.13 o 
  -8   5   1      184.87      182.81      4.63 o 
  -7   5   1      289.27      280.33      6.75 o 
  -6   5   1      128.16      138.17      4.26 o 
  -5   5   1       50.07       49.12      2.49 o 
  -4   5   1      418.53      388.76     10.71 o 
  -3   5   1      113.89      113.36      3.39 o 
  -2   5   1     1512.81     1497.28     18.65 o 
  -1   5   1        2.07        1.51      0.68 o 
   0   5   1     2365.46     2384.88     28.39 o 
   1   5   1        0.16        0.63      0.69 o 
   2   5   1      301.02      309.56      5.04 o 
   3   5   1       18.12       13.86      1.48 o 
   4   5   1       81.00       75.36      2.91 o 
   5   5   1      282.67      261.17      5.92 o 
   6   5   1      515.76      531.61     10.02 o 
   7   5   1        0.49       -0.68      1.37 o 
   8   5   1      186.84      192.23      5.46 o 
  -8   6   1        8.81        8.57      2.61 o 
  -7   6   1      182.84      170.88      6.83 o 
  -6   6   1        3.19        1.35      1.76 o 
  -5   6   1      323.40      315.23      6.97 o 
  -4   6   1       15.08       15.89      2.72 o 
  -3   6   1      161.48      172.01      4.54 o 
  -2   6   1        1.43        1.13      1.11 o 
  -1   6   1      263.17      251.07     11.32 o 
   0   6   1        8.69       12.02      1.99 o 
   1   6   1      750.48      758.15     12.05 o 
   2   6   1      377.18      383.97      9.04 o 
   3   6   1      138.19      139.46      4.02 o 
   4   6   1       54.55       53.29      2.71 o 
   5   6   1      920.10      851.73     14.42 o 
   6   6   1       27.80       29.08      2.40 o 
   7   6   1      102.77      113.27      4.42 o 
   8   6   1       34.51       33.15      5.43 o 
  -6   7   1      261.22      288.86      7.32 o 
  -5   7   1        0.84       -0.80      1.48 o 
  -4   7   1      459.52      430.03      8.73 o 
  -3   7   1      170.72      157.80      9.24 o 
  -2   7   1      261.86      271.25     14.29 o 
  -1   7   1      137.41      130.95      4.86 o 
   0   7   1      443.88      415.78      9.59 o 
   1   7   1        7.16        4.25      1.94 o 
   2   7   1      327.86      328.96      8.53 o 
   3   7   1       81.05       80.57      4.14 o 
   4   7   1      222.24      219.56      6.16 o 
   5   7   1       44.51       44.85      2.91 o 
   6   7   1      188.93      200.22      6.43 o 
  -5   8   1      209.11      223.39      8.00 o 
  -4   8   1        0.00        0.76      2.13 o 
  -3   8   1      110.87      112.37      5.16 o 
  -2   8   1      151.36      157.38     13.03 o 
  -1   8   1      164.29      172.19      8.48 o 
   0   8   1       67.74       75.37      5.69 o 
   1   8   1      284.04      269.22     11.06 o 
   2   8   1       30.73       27.73      3.50 o 
   3   8   1      112.39      101.89      4.93 o 
   4   8   1       27.39       27.83      3.10 o 
   5   8   1      191.69      190.53     10.24 o 
  -3   9   1        2.05        9.21      4.34 o 
  -2   9   1       32.46       29.62      4.35 o 
  -1   9   1       30.10       32.83      4.61 o 
   1   9   1       59.07       58.64      5.82 o 
   2   9   1      123.90      124.60      7.83 o 
   3   9   1       15.55       18.89      5.13 o 
 -10   0   2      344.85      354.89     13.95 o 
  -8   0   2      151.55      143.35      7.16 o 
  -6   0   2       79.54       84.98      3.83 o 
  -4   0   2     6117.67     6281.98     83.37 o 
  -2   0   2     6712.26     6709.99    219.14 o 
   0   0   2     7419.70     6979.67    253.89 o 
   2   0   2     4808.17     5083.79     67.43 o 
   4   0   2      418.56      413.57      6.50 o 
   6   0   2     1137.28     1042.53     19.20 o 
   8   0   2      150.75      150.52      7.70 o 
 -10   1   2       14.43       19.60      4.64 o 
  -9   1   2      263.88      270.93     14.88 o 
  -8   1   2       65.81       59.28      3.22 o 
  -7   1   2      422.89      412.40      6.46 o 
  -6   1   2       93.97       94.39      2.35 o 
  -5   1   2       52.43       37.29      1.15 o 
  -4   1   2        4.26        2.17      0.40 o 
  -3   1   2     6672.18     6695.54     68.49 o 
  -2   1   2      256.15      254.42      2.82 o 
  -1   1   2       17.43       11.19      0.48 o 
   0   1   2      151.03      155.01      4.75 o 
   1   1   2    13604.10    13192.27    151.39 o 
   2   1   2        9.69       10.24      0.60 o 
   3   1   2      238.59      223.07      3.35 o 
   4   1   2        0.89        1.32      0.43 o 
   5   1   2     2578.06     2504.07     34.69 o 
   6   1   2       37.01       35.14      1.87 o 
   7   1   2      674.05      661.36     14.09 o 
   8   1   2        9.54       10.07      2.03 o 
   9   1   2      106.34      131.66      5.48 o 
 -10   2   2      126.34      120.88      6.79 o 
  -9   2   2        0.70       -1.02      1.96 o 
  -8   2   2      863.15      861.20     12.16 o 
  -7   2   2      188.33      185.69      3.88 o 
  -6   2   2     1053.74     1041.00     13.67 o 
  -5   2   2      103.13      102.85      2.04 o 
  -4   2   2     1307.52     1289.59     13.98 o 
  -3   2   2        9.46       13.67      1.50 o 
  -2   2   2      203.61      259.63      3.75 o 
  -1   2   2        8.90        9.16      0.84 o 
   0   2   2      959.33      946.39     11.38 o 
   1   2   2       73.99       75.95      1.29 o 
   2   2   2     7933.46     8149.76     83.28 o 
   3   2   2      408.38      423.26      5.75 o 
   4   2   2      201.40      170.49      3.66 o 
   5   2   2        2.12        4.81      0.97 o 
   6   2   2      603.07      584.79      8.55 o 
   7   2   2      146.73      141.52      4.04 o 
   8   2   2        2.02        2.68      1.61 o 
   9   2   2        4.51        1.04      2.41 o 
 -10   3   2        4.82        4.40      2.04 o 
  -9   3   2       85.94       91.46      3.68 o 
  -8   3   2        5.91        2.99      1.21 o 
  -7   3   2      207.64      214.43      4.44 o 
  -6   3   2        3.93        3.29      0.95 o 
  -5   3   2     2483.02     2440.16     34.19 o 
  -4   3   2      472.87      505.09      8.45 o 
  -3   3   2      510.35      480.28      6.60 o 
  -2   3   2       56.00       61.04      1.52 o 
  -1   3   2     1383.26     1408.97     16.86 o 
   0   3   2       57.91       64.13      1.76 o 
   1   3   2     3547.60     3683.00     38.13 o 
   2   3   2      121.05      137.77      2.12 o 
   3   3   2      732.03      703.62     10.89 o 
   4   3   2      148.41      152.35      3.61 o 
   5   3   2     1238.07     1234.83     18.41 o 
   6   3   2       13.27       12.90      1.48 o 
   7   3   2       89.61       92.50      2.88 o 
   8   3   2        0.80       -0.11      1.24 o 
   9   3   2      369.14      368.14     10.34 o 
 -10   4   2      165.32      175.20      9.36 o 
  -9   4   2        0.77        2.85      1.35 o 
  -8   4   2      324.64      309.98      6.06 o 
  -7   4   2       23.87       24.65      1.78 o 
  -6   4   2      120.45      120.03      3.73 o 
  -5   4   2       63.58       61.54      2.64 o 
  -4   4   2     1062.26     1084.82     16.49 o 
  -3   4   2        0.99        0.33      0.61 o 
  -2   4   2      696.96      610.51      7.32 o 
  -1   4   2       20.69       24.07      1.09 o 
   0   4   2      747.09      749.51     11.20 o 
   1   4   2       18.95       26.44      1.69 o 
   2   4   2     2129.89     2232.95     23.72 o 
   3   4   2      535.45      544.53      9.09 o 
   4   4   2        3.99        4.63      1.10 o 
   5   4   2       25.74       29.60      2.98 o 
   6   4   2      858.84      843.01     13.87 o 
   7   4   2       29.31       28.87      2.25 o 
   8   4   2       38.02       39.11      2.68 o 
   9   4   2        9.40        9.09      3.48 o 
  -9   5   2      151.37      157.91      5.20 o 
  -8   5   2        3.16        2.35      1.24 o 
  -7   5   2      106.12      116.89      4.14 o 
  -6   5   2        4.59        2.22      1.36 o 
  -5   5   2      233.08      243.24      5.67 o 
  -4   5   2       21.83       28.20      1.94 o 
  -3   5   2     1619.58     1596.51     19.95 o 
  -2   5   2        0.42        1.06      0.93 o 
  -1   5   2      575.01      565.18      7.88 o 
   0   5   2      564.60      585.08      9.36 o 
   1   5   2     1836.28     1796.69     21.79 o 
   2   5   2        5.69        6.79      1.48 o 
   3   5   2       46.40       45.84      2.21 o 
   4   5   2        0.84        1.16      1.29 o 
   5   5   2      632.97      613.14     10.84 o 
   6   5   2       53.10       50.36      2.72 o 
   7   5   2      313.97      320.21      7.33 o 
   8   5   2        2.96        5.64      1.55 o 
  -8   6   2       87.86       85.81      4.79 o 
  -7   6   2        0.00       -0.15      1.45 o 
  -6   6   2      144.46      143.14      4.62 o 
  -5   6   2        9.09        6.62      1.54 o 
  -4   6   2      819.51      754.00     12.83 o 
  -3   6   2       13.16       11.35      1.56 o 
  -2   6   2      387.00      407.02      7.50 o 
  -1   6   2       54.09       56.83      2.02 o 
   0   6   2      969.79     1021.72     15.47 o 
   1   6   2       11.42       13.70      1.47 o 
   2   6   2        9.48       15.39      5.22 o 
   3   6   2       24.62       22.36      1.83 o 
   4   6   2      616.41      602.13     10.80 o 
   5   6   2        0.29       -0.59      1.34 o 
   6   6   2      218.93      220.72      5.94 o 
   7   6   2       14.47       17.36      2.28 o 
  -6   7   2        4.90        5.33      2.07 o 
  -5   7   2       60.23       66.99      3.32 o 
  -4   7   2      129.13      124.40      4.20 o 
  -3   7   2      413.21      420.02     10.29 o 
  -2   7   2       19.55       22.06      4.43 o 
  -1   7   2       11.31       12.68      1.62 o 
   0   7   2       20.35       18.43      1.87 o 
   1   7   2     1009.98      962.98     18.82 o 
   2   7   2       37.74       39.81      2.94 o 
   3   7   2      332.78      316.23      6.98 o 
   4   7   2       30.02       33.12      2.49 o 
   5   7   2      358.03      346.02      7.88 o 
   6   7   2        0.05        0.10      1.96 o 
  -5   8   2       35.77       31.42      3.52 o 
  -4   8   2      233.25      229.13      7.66 o 
  -3   8   2        0.11        2.80      2.04 o 
  -2   8   2       49.69       53.31      3.97 o 
  -1   8   2        5.78        1.69      2.50 o 
   0   8   2      315.12      309.06     11.92 o 
   1   8   2       64.50       71.00      4.06 o 
   2   8   2      322.80      330.45      9.12 o 
   3   8   2       14.73       12.99      4.20 o 
   4   8   2       51.73       46.48      3.76 o 
   5   8   2        4.99        2.05      3.54 o 
  -3   9   2       49.87       42.35      5.97 o 
  -2   9   2       15.06        7.31      3.31 o 
   0   9   2        4.36        0.31      3.03 o 
   1   9   2       90.06       84.47      6.68 o 
  -9   0   3      362.50      342.81     12.92 o 
  -7   0   3       53.12       58.23      3.85 o 
  -5   0   3      757.86      703.42     11.65 o 
  -3   0   3    10073.76     9969.32    161.29 o 
  -1   0   3     2756.40     2832.81     32.75 o 
   1   0   3     8947.06     8810.97    142.05 o 
   3   0   3      435.23      392.81      6.12 o 
   5   0   3     2803.19     2870.75     79.26 o 
   7   0   3      262.92      255.17     10.16 o 
   9   0   3      200.85      193.59      9.68 o 
 -10   1   3      196.10      186.68      6.72 o 
  -9   1   3       17.65       16.42      2.32 o 
  -8   1   3      219.16      221.04      6.51 o 
  -7   1   3       29.40       27.15      1.49 o 
  -6   1   3      268.73      275.13      4.50 o 
  -5   1   3       95.20       99.37      1.75 o 
  -4   1   3     3833.96     3929.74     37.25 o 
  -3   1   3       46.21       49.34      1.00 o 
  -2   1   3      469.12      470.63      5.38 o 
  -1   1   3       78.70       68.70      1.40 o 
   0   1   3      217.38      229.82      3.64 o 
   1   1   3     3326.47     3484.23     40.15 o 
   2   1   3       88.99       71.22      1.49 o 
   3   1   3      121.40      140.73      2.06 o 
   4   1   3      753.19      721.88      8.43 o 
   5   1   3       10.56       11.96      1.12 o 
   6   1   3      674.13      658.21     10.92 o 
   7   1   3      333.46      334.85     11.64 o 
   8   1   3      153.51      150.09      6.16 o 
   9   1   3       64.60       68.70      4.23 o 
 -10   2   3        1.63       -0.52      1.65 o 
  -9   2   3      622.22      625.01     14.15 o 
  -8   2   3       62.03       63.31      4.20 o 
  -7   2   3      381.53      397.32      6.49 o 
  -6   2   3       12.14       11.96      1.11 o 
  -5   2   3     2520.27     2442.72     29.09 o 
  -4   2   3        5.88        7.00      0.60 o 
  -3   2   3      240.25      226.46      3.10 o 
  -2   2   3       30.39       27.84      0.99 o 
  -1   2   3     1998.89     2076.26     28.06 o 
   0   2   3      278.82      276.77      3.82 o 
   1   2   3     5164.62     5270.24     60.54 o 
   2   2   3       47.67       48.65      1.36 o 
   3   2   3     2586.64     2627.04     30.91 o 
   4   2   3       70.14       75.09      2.29 o 
   5   2   3      515.24      497.03      8.41 o 
   6   2   3       81.28       81.95      2.42 o 
   7   2   3      371.56      366.50      7.45 o 
   8   2   3      140.63      138.20      5.43 o 
   9   2   3       70.93       79.80      4.60 o 
 -10   3   3       52.24       53.52      3.86 o 
  -9   3   3       10.15        6.34      1.67 o 
  -8   3   3      910.89      918.68     13.09 o 
  -7   3   3        3.18        4.10      1.09 o 
  -6   3   3       32.58       34.19      1.84 o 
  -5   3   3       76.12       78.65      2.70 o 
  -4   3   3      666.92      684.37     10.89 o 
  -3   3   3        2.39        2.86      0.87 o 
  -2   3   3      461.32      663.80      9.00 o 
  -1   3   3        0.96        1.84      0.60 o 
   0   3   3     7947.69     8336.95     94.97 o 
   1   3   3      273.17      292.57      4.34 o 
   2   3   3     1138.24     1111.86     12.16 o 
   3   3   3       34.00       35.92      1.65 o 
   4   3   3      438.16      413.50      7.31 o 
   5   3   3       11.35       12.50      2.16 o 
   6   3   3       33.47       33.52      2.20 o 
   7   3   3        2.59        2.21      1.23 o 
   8   3   3      235.01      231.76      5.93 o 
   9   3   3        6.47        5.32      3.60 o 
 -10   4   3       18.15       16.34      3.74 o 
  -9   4   3      296.65      308.20      6.55 o 
  -8   4   3       40.47       38.45      2.16 o 
  -7   4   3      137.54      140.78      3.63 o 
  -6   4   3      182.61      166.11      4.47 o 
  -5   4   3     1749.84     1743.74     25.48 o 
  -4   4   3       19.83       18.80      1.54 o 
  -3   4   3     1306.22     1394.92     20.39 o 
  -2   4   3       25.47       24.73      1.19 o 
  -1   4   3     1904.95     1887.90     22.64 o 
   0   4   3        1.61        2.30      0.62 o 
   1   4   3      780.54      735.47      8.56 o 
   2   4   3        3.87        4.61      1.03 o 
   3   4   3      529.78      545.97      9.17 o 
   4   4   3       34.75       33.78      1.92 o 
   5   4   3      325.40      315.23      6.50 o 
   6   4   3       16.58       17.47      2.68 o 
   7   4   3      726.66      727.18     12.68 o 
   8   4   3       71.64       63.15      3.98 o 
   9   4   3       72.59       78.53      6.14 o 
  -9   5   3       18.87       19.42      2.96 o 
  -8   5   3       38.32       37.61      2.77 o 
  -7   5   3        3.13        2.15      1.44 o 
  -6   5   3       68.57       73.69      3.60 o 
  -5   5   3      127.95      120.62      3.84 o 
  -4   5   3     1545.38     1490.96     22.25 o 
  -3   5   3       48.39       48.60      1.95 o 
  -2   5   3      623.91      641.88     13.86 o 
  -1   5   3      508.73      541.26      7.67 o 
   0   5   3      262.99      260.05      4.83 o 
   1   5   3      391.46      413.93      6.18 o 
   2   5   3      142.56      142.42      3.70 o 
   3   5   3      167.67      182.27      4.48 o 
   4   5   3      380.87      379.14      7.48 o 
   5   5   3      191.21      185.26      4.89 o 
   6   5   3      530.66      521.34      9.93 o 
   7   5   3      299.42      279.11      6.78 o 
   8   5   3       53.52       48.76      3.86 o 
  -8   6   3        3.35        3.31      2.27 o 
  -7   6   3      170.46      159.08      6.79 o 
  -6   6   3        1.70        0.23      2.10 o 
  -5   6   3       88.95      104.18      3.83 o 
  -4   6   3       19.64       19.37      1.94 o 
  -3   6   3      831.99      782.17     15.88 o 
  -2   6   3       95.64       93.41      3.96 o 
  -1   6   3      255.47      261.83      4.68 o 
   0   6   3       27.03       28.05      1.52 o 
   1   6   3     1379.16     1334.20     24.43 o 
   2   6   3        1.58        2.61      1.22 o 
   3   6   3      226.99      226.59      5.41 o 
   4   6   3       47.99       48.85      2.65 o 
   5   6   3      622.10      595.80     17.52 o 
   6   6   3       10.87        7.96      1.86 o 
   7   6   3       26.49       30.77      2.79 o 
  -6   7   3      203.46      202.77      6.13 o 
  -5   7   3       56.07       57.73      3.13 o 
  -4   7   3      210.64      203.79      6.80 o 
  -3   7   3       46.95       46.43      3.31 o 
  -2   7   3      167.45      183.67      5.98 o 
  -1   7   3       38.65       33.61      2.18 o 
   0   7   3      126.35      120.22      6.13 o 
   1   7   3        1.88        3.34      3.60 o 
   2   7   3      490.98      481.23     11.34 o 
   3   7   3       24.55       26.27      2.20 o 
   4   7   3       60.84       60.41      3.14 o 
   5   7   3        2.06        2.17      1.80 o 
   6   7   3      165.01      156.47      9.30 o 
  -5   8   3      205.57      216.43      7.86 o 
  -4   8   3        6.09        4.82      2.29 o 
  -3   8   3      205.32      204.35      6.94 o 
  -2   8   3        0.94        2.36      2.00 o 
  -1   8   3      161.80      160.63     10.40 o 
   0   8   3      136.93      135.68      7.47 o 
   1   8   3      386.78      371.92     13.52 o 
   2   8   3        5.39        8.25      2.33 o 
   3   8   3      174.97      164.58      6.44 o 
   4   8   3       38.68       45.04      5.90 o 
  -2   9   3       59.15       52.20      5.56 o 
   0   9   3      310.85      319.54     13.17 o 
   1   9   3        0.86       -1.57      2.85 o 
 -10   0   4       28.40       37.08      4.62 o 
  -8   0   4       20.76       23.98      3.24 o 
  -6   0   4     2025.04     2008.94     28.09 o 
  -4   0   4     1415.61     1418.85     35.01 o 
  -2   0   4     3113.47     3059.63     40.95 o 
   0   0   4     6279.78     6795.42    109.41 o 
   2   0   4     3515.67     3555.75     58.81 o 
   4   0   4     1577.05     1635.95     29.56 o 
   6   0   4      880.52      855.08     23.90 o 
   8   0   4      232.26      220.59      9.93 o 
 -11   1   4       88.82       95.01      6.82 o 
 -10   1   4        4.66        3.47      1.88 o 
  -9   1   4      468.23      456.84     11.14 o 
  -8   1   4       20.17       22.73      3.36 o 
  -7   1   4      288.74      286.68      5.04 o 
  -6   1   4       29.67       24.70      1.26 o 
  -5   1   4     1404.25     1408.73     14.11 o 
  -4   1   4       26.28       27.80      0.88 o 
  -3   1   4     4319.91     4515.22     46.55 o 
  -2   1   4       11.27       15.11      0.64 o 
  -1   1   4     1604.07     1653.76     19.49 o 
   0   1   4       16.38       19.45      0.73 o 
   1   1   4     3193.82     3266.88     43.68 o 
   2   1   4      163.49      185.42      2.87 o 
   3   1   4     1478.90     1466.86     17.76 o 
   4   1   4      150.01      156.15      2.71 o 
   5   1   4      303.86      279.05     12.65 o 
   6   1   4       37.23       40.11      4.40 o 
   7   1   4      523.79      512.94     14.59 o 
   8   1   4        4.19        4.27      1.76 o 
   9   1   4        1.98        0.57      2.23 o 
 -10   2   4      179.21      171.19      6.51 o 
  -9   2   4        6.07        1.98      1.88 o 
  -8   2   4      464.98      471.14      7.62 o 
  -7   2   4       62.26       59.68      3.44 o 
  -6   2   4       82.19       86.11      2.36 o 
  -5   2   4        1.00        1.74      0.62 o 
  -4   2   4       99.43       81.91      1.53 o 
  -3   2   4        5.89        5.03      0.47 o 
  -2   2   4     1663.73     1692.86     20.25 o 
  -1   2   4        6.99        5.22      0.62 o 
   0   2   4     3552.80     3586.10     41.52 o 
   1   2   4      731.33      762.84      9.49 o 
   2   2   4     3298.29     3458.91     35.88 o 
   3   2   4      117.00      120.73      2.39 o 
   4   2   4        3.24        5.97      0.93 o 
   5   2   4      106.91      107.37      3.34 o 
   6   2   4      691.51      682.54     11.58 o 
   7   2   4       17.85       17.80      2.66 o 
   8   2   4      186.25      199.09      6.73 o 
   9   2   4       90.98       94.26      5.16 o 
 -10   3   4        3.08        1.77      2.30 o 
  -9   3   4      268.69      290.96      6.85 o 
  -8   3   4       15.95       17.18      1.61 o 
  -7   3   4     1575.09     1494.47     30.82 o 
  -6   3   4       17.82       18.37      1.35 o 
  -5   3   4      446.49      478.41      7.39 o 
  -4   3   4       31.22       27.02      1.57 o 
  -3   3   4      784.81      807.74     10.51 o 
  -2   3   4       73.79       83.55      3.49 o 
  -1   3   4     1659.86     1631.62     22.66 o 
   0   3   4      331.80      368.25      5.14 o 
   1   3   4     1263.66     1230.96     13.43 o 
   2   3   4       94.85       96.80      1.78 o 
   3   3   4     1399.93     1456.83     20.95 o 
   4   3   4        1.86        2.62      0.91 o 
   5   3   4      101.94      104.46      3.22 o 
   6   3   4        4.60        5.23      1.31 o 
   7   3   4      386.21      380.74      7.96 o 
   8   3   4       27.15       26.72      2.35 o 
 -10   4   4       40.50       39.08      4.90 o 
  -9   4   4        3.08        1.03      1.66 o 
  -8   4   4      122.65      133.14      4.41 o 
  -7   4   4        0.02       -0.98      1.64 o 
  -6   4   4       43.06       40.40      2.11 o 
  -5   4   4       22.60       20.11      1.74 o 
  -4   4   4     1139.39     1142.28     17.34 o 
  -3   4   4      182.62      193.61      3.57 o 
  -2   4   4     1011.96      976.27     14.45 o 
  -1   4   4       55.22       61.82      2.08 o 
   0   4   4      671.31      691.89      9.18 o 
   1   4   4       34.61       34.73      1.19 o 
   2   4   4     1038.66     1054.67     13.47 o 
   3   4   4       21.18       22.52      2.03 o 
   4   4   4       54.68       53.37      2.41 o 
   5   4   4      156.81      159.13      4.31 o 
   6   4   4      780.28      761.32     12.94 o 
   7   4   4        6.34        7.65      1.69 o 
   8   4   4       81.37       77.21      3.56 o 
  -9   5   4      202.34      221.08     15.25 o 
  -8   5   4        3.04        1.74      1.54 o 
  -7   5   4      141.16      146.45      4.65 o 
  -6   5   4       40.84       34.27      2.36 o 
  -5   5   4      646.94      637.19     11.21 o 
  -4   5   4        7.62        4.82      1.31 o 
  -3   5   4     1527.47     1476.09     18.74 o 
  -2   5   4      127.90      136.62      2.98 o 
  -1   5   4      280.74      271.17      4.61 o 
   0   5   4        0.06        1.93      1.63 o 
   1   5   4      483.93      480.04      6.97 o 
   2   5   4      120.32      115.53      3.37 o 
   3   5   4      402.39      408.93      7.73 o 
   4   5   4      103.03       96.95      3.38 o 
   5   5   4      331.42      327.68      7.07 o 
   6   5   4       10.43        9.69      1.81 o 
   7   5   4      321.75      311.70      7.54 o 
   8   5   4        2.28        3.78      3.85 o 
  -8   6   4       89.61       90.29      7.43 o 
  -7   6   4        3.36        3.75      1.58 o 
  -6   6   4      421.28      431.24      9.00 o 
  -5   6   4       89.12       78.39      3.30 o 
  -4   6   4      205.69      227.06      5.62 o 
  -3   6   4       31.34       40.87      2.73 o 
  -2   6   4      462.69      466.56      8.45 o 
  -1   6   4        0.00       -0.83      0.84 o 
   0   6   4        5.11        8.51      1.14 o 
   1   6   4       82.82       86.42      3.83 o 
   2   6   4      974.24      949.06     15.10 o 
   3   6   4        5.01        7.55      1.47 o 
   4   6   4      394.22      393.77     10.64 o 
   5   6   4        0.00       -0.66      1.31 o 
   6   6   4      127.76      126.43      8.38 o 
   7   6   4        4.44        3.39      2.77 o 
  -6   7   4       15.43        7.67      1.83 o 
  -5   7   4      164.22      176.78      5.31 o 
  -4   7   4        3.29        6.33      4.83 o 
  -3   7   4      412.12      394.98      9.97 o 
  -2   7   4       11.79       14.11      1.74 o 
  -1   7   4      179.90      183.63      6.55 o 
   0   7   4       75.46       70.12      5.03 o 
   1   7   4     1006.52     1023.87     20.13 o 
   2   7   4       30.99       27.86      4.90 o 
   3   7   4      188.26      189.10      9.91 o 
   4   7   4       19.01       16.04      2.90 o 
   5   7   4       50.96       46.51      4.05 o 
  -4   8   4      158.98      162.39      6.51 o 
  -3   8   4        8.23        9.71      2.46 o 
  -2   8   4      161.53      171.17      6.18 o 
  -1   8   4       67.05       67.28      5.36 o 
   0   8   4      257.53      277.91     11.49 o 
   1   8   4       56.69       54.30      3.67 o 
   2   8   4      154.62      157.10      6.17 o 
   3   8   4        0.07       -0.66      1.80 o 
   0   9   4        9.45       12.24      3.66 o 
 -11   0   5       66.21       58.79      5.73 o 
  -9   0   5       61.13       57.98      5.02 o 
  -7   0   5      674.05      716.76     13.51 o 
  -5   0   5     1422.81     1442.37     22.88 o 
  -3   0   5     9119.93     9343.04    123.72 o 
  -1   0   5      747.13      903.46     15.76 o 
   1   0   5     2018.14     2072.39     34.41 o 
   3   0   5      394.91      348.48     10.41 o 
   5   0   5      710.27      718.26     24.50 o 
   7   0   5       65.04       64.71      5.02 o 
   9   0   5       37.94       49.47      5.64 o 
 -10   1   5       57.57       59.43      3.85 o 
  -9   1   5       16.29        9.10      3.40 o 
  -8   1   5      452.43      455.10      8.47 o 
  -7   1   5       26.11       25.08      1.40 o 
  -6   1   5      546.38      531.99      6.20 o 
  -5   1   5        6.87        6.14      0.61 o 
  -4   1   5     1439.87     1427.62     14.20 o 
  -3   1   5        4.35        3.48      0.49 o 
  -2   1   5      757.12      753.17      7.68 o 
  -1   1   5      985.25     1006.64     12.35 o 
   0   1   5      541.44      503.50      6.53 o 
   2   1   5     5074.63     5321.73     61.38 o 
   3   1   5     1168.21     1237.41     15.31 o 
   4   1   5      566.17      569.05      7.09 o 
   5   1   5        1.09        0.85      0.84 o 
   6   1   5      869.95      782.82     62.76 o 
   7   1   5        1.88        0.46      1.48 o 
   8   1   5      181.20      173.01      6.24 o 
   9   1   5      158.49      155.10      6.57 o 
 -10   2   5       42.96       53.84      5.48 o 
  -9   2   5      516.83      513.03     17.41 o 
  -8   2   5       22.26       22.66      1.64 o 
  -7   2   5      733.07      752.26     10.70 o 
  -6   2   5      195.79      198.37      3.39 o 
  -5   2   5       26.41       29.14      1.04 o 
  -4   2   5       22.23       20.48      0.82 o 
  -3   2   5     1722.27     1768.40     17.31 o 
  -2   2   5      229.96      247.02      3.01 o 
  -1   2   5      573.91      523.32      8.25 o 
   0   2   5      101.35      107.22      2.23 o 
   1   2   5     3801.08     3902.64     45.26 o 
   2   2   5      157.35      176.63      3.53 o 
   3   2   5      101.68       99.61      2.22 o 
   4   2   5       57.00       58.19      2.13 o 
   5   2   5      140.00      137.23      3.60 o 
   6   2   5        0.52        0.98      1.02 o 
   7   2   5      209.23      214.38      5.43 o 
   8   2   5        0.61        0.17      2.21 o 
 -10   3   5        9.33        9.76      3.17 o 
  -9   3   5        4.37        4.43      1.57 o 
  -8   3   5      638.53      644.52     12.50 o 
  -7   3   5       33.84       33.29      2.20 o 
  -6   3   5       91.21       88.87      3.12 o 
  -5   3   5       72.99       72.31      2.71 o 
  -4   3   5     1919.31     1874.24     20.41 o 
  -3   3   5       83.42       80.62      2.03 o 
  -2   3   5     2510.98     2412.57     33.08 o 
  -1   3   5        6.61        6.30      0.82 o 
   0   3   5     3257.00     3362.14     39.24 o 
   1   3   5        0.87        2.46      1.10 o 
   2   3   5      416.34      374.08      5.54 o 
   3   3   5       49.63       49.25      4.26 o 
   4   3   5      252.19      258.07      5.35 o 
   5   3   5       20.50       23.11      1.75 o 
   6   3   5      507.63      509.82      9.35 o 
   7   3   5       34.40       35.75      2.46 o 
   8   3   5      251.91      264.94      6.75 o 
  -9   4   5      254.00      263.35      6.80 o 
  -8   4   5        9.33        9.51      1.77 o 
  -7   4   5      572.83      552.75     10.34 o 
  -6   4   5       15.05       15.80      1.76 o 
  -5   4   5      312.44      299.69      6.35 o 
  -4   4   5        6.28        5.78      1.24 o 
  -3   4   5     1346.95     1384.09     17.43 o 
  -2   4   5       74.22       80.81      2.85 o 
  -1   4   5       45.91       33.72      1.61 o 
   0   4   5       13.15       18.16      1.08 o 
   1   4   5      629.81      639.24      7.71 o 
   2   4   5      298.41      309.14      5.91 o 
   3   4   5      364.37      373.34      6.98 o 
   4   4   5      115.99      111.37      3.41 o 
   5   4   5      441.23      437.53      8.39 o 
   6   4   5       31.12       32.72      3.12 o 
   7   4   5      285.10      288.63      8.31 o 
   8   4   5        0.82        0.46      2.00 o 
  -9   5   5       28.37       25.39      3.44 o 
  -8   5   5      179.16      198.42      5.76 o 
  -7   5   5      137.53      141.73      4.67 o 
  -6   5   5      454.06      459.82      9.10 o 
  -5   5   5       17.56       18.69      1.81 o 
  -4   5   5      866.94      873.89     14.24 o 
  -3   5   5       93.46       97.77      5.40 o 
  -2   5   5      296.14      288.29      4.94 o 
  -1   5   5        0.00        0.95      0.77 o 
   0   5   5      152.85      146.63      3.16 o 
   1   5   5        5.76        6.67      1.32 o 
   2   5   5     1429.35     1418.77     21.00 o 
   3   5   5       39.97       46.06      2.35 o 
   4   5   5      359.49      346.14      7.14 o 
   5   5   5        0.34        0.47      1.20 o 
   6   5   5      277.01      263.19      8.43 o 
   7   5   5        6.09        2.24      1.94 o 
  -7   6   5      164.72      159.74      6.93 o 
  -6   6   5        4.78        5.01      1.76 o 
  -5   6   5      138.63      156.16      5.03 o 
  -4   6   5       17.44       21.15      2.48 o 
  -3   6   5      936.79      879.86     14.21 o 
  -2   6   5        3.57        2.18      1.21 o 
  -1   6   5      115.18      131.32      3.20 o 
   0   6   5        5.18        3.19      1.00 o 
   1   6   5      671.86      647.35     13.70 o 
   2   6   5      253.23      249.71      7.20 o 
   3   6   5      199.16      194.24      6.46 o 
   4   6   5        4.45        3.10      1.92 o 
   5   6   5       77.53       81.03      4.44 o 
   6   6   5       12.05       13.93      2.63 o 
  -6   7   5       97.61       96.74      4.15 o 
  -5   7   5        0.20        3.21      2.02 o 
  -4   7   5       71.76       86.35      4.50 o 
  -3   7   5       49.91       46.40      3.42 o 
  -2   7   5      336.91      343.13      7.18 o 
  -1   7   5       49.54       50.13      3.93 o 
   0   7   5      205.41      198.84      6.26 o 
   1   7   5       35.74       42.35      3.20 o 
   2   7   5      617.95      607.84     13.94 o 
   3   7   5       20.74       23.26      3.40 o 
   4   7   5       61.73       57.17      4.21 o 
  -4   8   5        0.42        0.11      1.93 o 
  -3   8   5      229.09      235.81     13.05 o 
  -2   8   5      138.62      129.82      5.26 o 
  -1   8   5      163.98      171.12      8.72 o 
   0   8   5        6.67        4.04      3.04 o 
   1   8   5      202.98      210.77      7.09 o 
   2   8   5       30.10       32.24      4.00 o 
   3   8   5       89.79       87.62      7.24 o 
  -8   0   6     1190.04     1021.44    100.06 o 
  -6   0   6     1223.61     1256.94     25.47 o 
  -4   0   6      291.58      265.88      4.79 o 
  -2   0   6     1279.89     1301.74     22.50 o 
   0   0   6      636.49      621.90     15.74 o 
   2   0   6     6295.47     6497.38    106.71 o 
   4   0   6     1128.02     1062.22     27.68 o 
   6   0   6      132.52      134.20      6.79 o 
   8   0   6      438.43      437.35     15.77 o 
 -10   1   6        2.18        6.05      2.82 o 
  -9   1   6      291.43      313.66     12.17 o 
  -8   1   6       93.13       86.17      6.70 o 
  -7   1   6      127.00      134.37      2.82 o 
  -6   1   6       44.54       45.42      1.55 o 
  -5   1   6     2066.90     2110.10     20.77 o 
  -4   1   6      172.07      171.90      3.18 o 
  -3   1   6      137.36      133.66      1.99 o 
  -2   1   6      969.13     1006.12     12.57 o 
  -1   1   6     1601.57     1620.19     19.47 o 
   0   1   6       26.99       28.67      2.56 o 
   1   1   6      110.65       95.71      1.94 o 
   2   1   6       73.90       78.76      2.08 o 
   3   1   6     1038.28     1038.22     15.34 o 
   4   1   6      191.47      194.76      3.25 o 
   5   1   6       67.30       68.04      2.59 o 
   6   1   6       55.93       54.76      3.14 o 
   7   1   6      237.19      237.68      7.19 o 
   8   1   6       16.41       17.66      2.64 o 
 -10   2   6      186.62      182.81      9.62 o 
  -9   2   6       27.03       30.30      2.87 o 
  -8   2   6      283.80      282.43      6.36 o 
  -7   2   6        4.82        5.44      1.32 o 
  -6   2   6      146.21      151.26      3.31 o 
  -5   2   6        6.75        9.24      0.83 o 
  -4   2   6     1983.74     1960.89     23.64 o 
  -3   2   6        3.06        3.19      0.53 o 
  -2   2   6     2952.86     2949.04     34.58 o 
  -1   2   6       73.18       87.94      2.72 o 
   0   2   6     2581.22     2639.41     31.03 o 
   1   2   6      185.71      204.96      3.32 o 
   2   2   6      353.20      367.23      8.34 o 
   3   2   6      134.87      129.99      2.71 o 
   4   2   6      815.08      842.89     15.37 o 
   5   2   6        0.17        2.06      1.03 o 
   6   2   6      288.01      294.48      6.84 o 
   7   2   6       85.02       85.78      3.50 o 
   8   2   6      257.16      248.57      7.94 o 
 -10   3   6        1.66        2.13      2.71 o 
  -9   3   6      148.18      144.53      4.70 o 
  -8   3   6        1.47        2.94      1.49 o 
  -7   3   6      673.00      674.47     11.76 o 
  -6   3   6        2.10        3.16      0.92 o 
  -5   3   6      225.18      227.43      4.25 o 
  -4   3   6      239.72      243.04      3.74 o 
  -3   3   6     2169.48     2203.21     26.62 o 
  -2   3   6       11.73       11.74      1.14 o 
  -1   3   6      541.60      487.90      7.96 o 
   0   3   6        1.80        1.35      0.65 o 
   1   3   6      521.77      512.07      7.00 o 
   2   3   6      127.30      132.86      2.76 o 
   3   3   6      553.39      555.09      9.61 o 
   4   3   6        1.49        2.29      1.00 o 
   5   3   6      118.27      113.38      3.78 o 
   6   3   6        6.48        8.09      1.91 o 
   7   3   6      333.37      331.31      7.49 o 
   8   3   6        4.25        2.64      2.41 o 
  -9   4   6        3.28        3.47      1.79 o 
  -8   4   6      251.53      264.31      6.59 o 
  -7   4   6       12.33       10.03      1.69 o 
  -6   4   6      556.29      562.22     10.29 o 
  -5   4   6       43.21       44.37      2.35 o 
  -4   4   6     1590.96     1580.20     23.28 o 
  -3   4   6       60.96       54.59      3.30 o 
  -2   4   6      628.27      630.18     10.95 o 
  -1   4   6       14.92       17.97      1.93 o 
   0   4   6      842.62      820.74     12.53 o 
   1   4   6        2.92        1.66      0.90 o 
   2   4   6      345.12      347.24      8.72 o 
   3   4   6      300.49      303.12      6.10 o 
   4   4   6      773.59      757.28     12.54 o 
   5   4   6       70.09       64.51      2.92 o 
   6   4   6      210.26      216.41      5.55 o 
   7   4   6       54.22       56.10      3.53 o 
  -8   5   6        3.55        0.05      1.64 o 
  -7   5   6      161.11      162.96      6.92 o 
  -6   5   6        9.26        9.71      1.82 o 
  -5   5   6      604.19      610.92     11.06 o 
  -4   5   6      116.52      112.04      3.85 o 
  -3   5   6      232.03      234.71      6.64 o 
  -2   5   6        8.13        5.49      1.19 o 
  -1   5   6      167.22      168.33      4.11 o 
   0   5   6       62.67       66.39      2.16 o 
   1   5   6      192.40      193.24      5.72 o 
   2   5   6      115.26      121.95      4.60 o 
   3   5   6      796.73      802.64     16.50 o 
   4   5   6       69.97       69.47      6.19 o 
   5   5   6       96.40      100.24      4.76 o 
   6   5   6        0.87       -0.12      1.77 o 
  -7   6   6        4.75        6.59      1.93 o 
  -6   6   6      167.98      164.31      5.14 o 
  -5   6   6        0.23        2.41      1.35 o 
  -4   6   6       51.39       62.15      3.71 o 
  -3   6   6       21.24       19.16      2.46 o 
  -2   6   6      692.39      647.12     11.10 o 
  -1   6   6       76.25       69.50      2.39 o 
   0   6   6      235.72      229.63      6.60 o 
   1   6   6       69.74       62.99      4.54 o 
   2   6   6     1373.75     1321.33     39.22 o 
   3   6   6        0.10        0.17      1.74 o 
   4   6   6       49.70       51.03      3.62 o 
   5   6   6       17.10       17.46      2.63 o 
   6   6   6       45.11       42.12      5.85 o 
  -6   7   6       36.20       34.99      2.76 o 
  -5   7   6      324.10      351.90      9.98 o 
  -4   7   6      207.39      193.06      6.81 o 
  -3   7   6      112.31      118.05      4.09 o 
  -2   7   6       32.81       33.91      2.34 o 
  -1   7   6      515.47      525.23     16.92 o 
   0   7   6       13.93       14.57      2.41 o 
   1   7   6      138.70      137.98      5.39 o 
   2   7   6       63.19       60.42      3.91 o 
   3   7   6       95.45       95.52      4.99 o 
   4   7   6       30.69       29.73      3.64 o 
  -4   8   6      225.34      244.49      8.21 o 
  -3   8   6       21.94       29.51      3.28 o 
  -2   8   6      287.97      293.05      8.39 o 
  -1   8   6        3.33        8.24      3.08 o 
   0   8   6       52.71       50.43      5.24 o 
   1   8   6        0.72        0.09      1.87 o 
   2   8   6      159.63      148.30      9.10 o 
  -7   0   7     1462.58     1476.67     26.47 o 
  -5   0   7      480.26      480.29      7.99 o 
  -3   0   7      260.68      244.21      4.44 o 
  -1   0   7      104.36       86.78      2.84 o 
   1   0   7      718.73      667.42     18.14 o 
   3   0   7     1797.49     1818.74     31.68 o 
   5   0   7       46.31       50.68      4.31 o 
   7   0   7      340.12      348.77     13.10 o 
  -9   1   7       38.23       40.62      4.21 o 
  -8   1   7      496.12      337.54     24.25 o 
  -7   1   7        7.62        5.87      1.46 o 
  -6   1   7      938.40      948.74     11.25 o 
  -5   1   7        3.04        3.30      0.67 o 
  -4   1   7      189.49      192.57      3.12 o 
  -3   1   7       54.80       56.51      1.47 o 
  -2   1   7     3070.93     3090.43     36.29 o 
  -1   1   7       63.67       71.17      1.83 o 
   0   1   7      682.09      685.53      7.30 o 
   1   1   7     1766.79     1825.51     21.95 o 
   2   1   7     2481.43     2513.24     29.86 o 
   3   1   7       23.32       23.18      1.44 o 
   4   1   7      182.44      188.10      3.28 o 
   5   1   7       69.47       74.78      2.81 o 
   6   1   7      194.86      183.64      6.04 o 
   7   1   7       71.98       64.59      6.28 o 
   8   1   7      141.18      153.02      7.26 o 
 -10   2   7        4.72        5.63      3.12 o 
  -9   2   7       45.60       44.26      2.71 o 
  -8   2   7        9.44        9.64      1.62 o 
  -7   2   7      168.21      162.72      3.70 o 
  -6   2   7      116.19      112.65      3.72 o 
  -5   2   7       16.10       18.24      2.14 o 
  -4   2   7      205.59      200.96      3.32 o 
  -3   2   7     2343.52     2308.90     24.74 o 
  -2   2   7        0.06       -0.34      0.87 o 
  -1   2   7     1443.87     1405.83     20.05 o 
   0   2   7      165.57      166.96      3.61 o 
   1   2   7      272.11      271.85      5.07 o 
   2   2   7        0.94        0.18      0.66 o 
   3   2   7      605.02      615.39      8.60 o 
   4   2   7      172.84      177.55      4.22 o 
   5   2   7      143.88      158.29      4.30 o 
   6   2   7       71.59       70.63      3.07 o 
   7   2   7      449.58      420.25     18.52 o 
   8   2   7       39.03       36.68      6.52 o 
 -10   3   7       81.30       85.50      4.82 o 
  -9   3   7        3.41        1.10      1.59 o 
  -8   3   7      256.54      266.84      6.42 o 
  -7   3   7       28.35       28.52      2.13 o 
  -6   3   7      856.49      866.54     12.03 o 
  -5   3   7       88.17       87.22      2.52 o 
  -4   3   7     1152.63     1157.64     14.96 o 
  -3   3   7       57.40       58.66      2.63 o 
  -2   3   7     2975.43     2884.21     39.54 o 
  -1   3   7        8.33       10.02      1.08 o 
   0   3   7       49.21       58.10      2.67 o 
   1   3   7       93.40       93.72      2.61 o 
   2   3   7     1017.91      999.21     18.59 o 
   3   3   7        3.79        5.07      1.39 o 
   4   3   7      262.53      271.63      7.24 o 
   5   3   7       17.70       20.13      1.80 o 
   6   3   7      294.46      294.92      7.29 o 
   7   3   7        8.67       11.71      1.96 o 
   8   3   7       58.89       68.24      6.48 o 
  -9   4   7       40.55       39.52      3.05 o 
  -8   4   7        1.02        0.06      1.48 o 
  -7   4   7      291.36      305.33      7.02 o 
  -6   4   7       20.91       20.83      2.52 o 
  -5   4   7       76.75       78.66      3.04 o 
  -4   4   7       37.57       35.27      2.05 o 
  -3   4   7      503.36      501.34      8.68 o 
  -2   4   7        0.92        1.42      0.94 o 
  -1   4   7      312.39      300.12      5.80 o 
   0   4   7       16.20       15.79      1.36 o 
   1   4   7      444.86      450.64      8.66 o 
   2   4   7       44.56       43.67      2.77 o 
   3   4   7     1038.91     1023.86     19.88 o 
   4   4   7       46.62       40.55      2.91 o 
   5   4   7      171.41      173.85      6.93 o 
   6   4   7       18.03       17.89      3.62 o 
   7   4   7      133.14      151.32      8.79 o 
  -8   5   7      395.50      411.27      9.17 o 
  -7   5   7        5.61        5.66      1.69 o 
  -6   5   7      462.85      453.10      9.22 o 
  -5   5   7       10.83       10.81      1.64 o 
  -4   5   7       94.66      105.50      7.89 o 
  -3   5   7      100.01       90.59      4.01 o 
  -2   5   7      700.12      675.61     11.22 o 
  -1   5   7      395.29      382.40      7.17 o 
   0   5   7      332.11      343.87      6.80 o 
   1   5   7      251.84      243.50      6.88 o 
   2   5   7      812.79      831.02     16.97 o 
   3   5   7      228.27      216.88     15.48 o 
   4   5   7      100.17       95.65      4.56 o 
   5   5   7        5.11        3.05      1.91 o 
   6   5   7       88.67       83.77      4.57 o 
  -7   6   7      282.03      294.89      7.48 o 
  -6   6   7        9.52       11.51      1.97 o 
  -5   6   7      119.97      128.91      5.52 o 
  -4   6   7        0.03        2.43      1.88 o 
  -3   6   7      321.98      335.47      7.12 o 
  -2   6   7        0.66        1.11      1.28 o 
  -1   6   7      254.56      248.89      5.71 o 
   0   6   7       28.61       30.68      2.63 o 
   1   6   7      256.85      251.52      7.36 o 
   2   6   7        0.08        0.92      1.65 o 
   3   6   7      253.15      238.35      7.52 o 
   4   6   7        7.45        9.39      3.06 o 
   5   6   7       17.36       14.08      2.74 o 
  -5   7   7       36.69       45.89      3.93 o 
  -4   7   7      141.76      158.91      6.29 o 
  -3   7   7        7.45        5.01      1.74 o 
  -2   7   7      486.35      480.28      9.35 o 
  -1   7   7        3.84        8.63      2.89 o 
   0   7   7      270.23      257.99      9.50 o 
   1   7   7       44.90       43.42      3.33 o 
   2   7   7      185.59      200.78      7.02 o 
   3   7   7        8.61        6.31      2.64 o 
  -3   8   7      236.59      260.90     10.80 o 
  -2   8   7        2.30        3.89      2.97 o 
  -1   8   7      111.23      109.09      7.43 o 
   0   8   7       76.43       92.28      6.67 o 
   1   8   7       57.13       63.84      6.16 o 
  -8   0   8     1272.01     1242.68     32.74 o 
  -6   0   8       11.28       18.43      1.94 o 
  -4   0   8      575.67      602.53     12.10 o 
  -2   0   8     1415.30     1440.26     25.47 o 
   0   0   8     1285.51     1286.31     22.69 o 
   2   0   8      974.98      973.25     20.55 o 
   4   0   8       48.72       47.25      2.73 o 
   6   0   8      135.29      135.94      7.06 o 
   8   0   8       68.55       82.60      6.93 o 
  -9   1   8      152.55      155.68      7.90 o 
  -8   1   8       11.16       12.31      1.72 o 
  -7   1   8      585.98      561.17      9.85 o 
  -6   1   8       60.91       53.66      2.07 o 
  -5   1   8      488.38      454.61     16.92 o 
  -4   1   8       10.34       11.58      0.87 o 
  -3   1   8      317.09      282.27      5.52 o 
  -2   1   8      294.46      304.96      4.93 o 
  -1   1   8     1514.84     1535.25     18.90 o 
   0   1   8      206.96      204.48      3.30 o 
   1   1   8      737.43      718.77     11.54 o 
   2   1   8       85.84       85.88      2.54 o 
   3   1   8      779.80      798.46     15.41 o 
   4   1   8        0.11        0.02      0.77 o 
   5   1   8      443.56      443.26      8.37 o 
   6   1   8       19.61       23.74      5.91 o 
   7   1   8      150.99      156.11     10.30 o 
   8   1   8        1.12        2.88      3.48 o 
  -9   2   8        3.76        1.20      3.94 o 
  -8   2   8      189.14      198.31      6.51 o 
  -7   2   8       85.82       80.99      3.09 o 
  -6   2   8      640.91      637.68      9.31 o 
  -5   2   8       24.19       26.49      1.29 o 
  -4   2   8      974.27      973.96     12.83 o 
  -3   2   8       10.84       11.61      1.02 o 
  -2   2   8      907.74      900.34     11.85 o 
  -1   2   8       31.31       33.46      1.65 o 
   0   2   8      231.45      199.31     17.24 o 
   1   2   8      169.06      180.19      3.96 o 
   2   2   8      173.50      164.32      6.33 o 
   3   2   8       69.64       69.79      3.17 o 
   4   2   8      475.86      496.28     10.92 o 
   5   2   8       65.70       63.59      3.51 o 
   6   2   8       47.54       53.72      3.55 o 
   7   2   8        0.00        3.50      2.75 o 
  -9   3   8        1.45        3.20      1.72 o 
  -8   3   8        0.13       -0.72      1.40 o 
  -7   3   8      307.74      310.65      6.85 o 
  -6   3   8        3.08        3.55      1.07 o 
  -5   3   8        6.09        7.15      1.06 o 
  -4   3   8        0.53        1.08      0.66 o 
  -3   3   8     4016.00     3944.11     53.72 o 
  -2   3   8        2.03        2.17      0.93 o 
  -1   3   8       60.85       59.00      2.23 o 
   0   3   8      145.44      157.30      3.76 o 
   1   3   8     1145.28     1105.27     20.53 o 
   2   3   8        7.21        5.44      1.43 o 
   3   3   8      430.13      429.20      9.95 o 
   4   3   8        2.85        3.76      1.60 o 
   5   3   8      358.62      374.33      9.44 o 
   6   3   8       22.95       20.94      3.52 o 
   7   3   8      156.56      172.20      6.78 o 
  -9   4   8        1.81        3.40      1.81 o 
  -8   4   8      245.74      247.50      7.09 o 
  -7   4   8        0.21       -0.44      1.28 o 
  -6   4   8      803.85      790.83     13.52 o 
  -5   4   8       28.05       27.96      2.94 o 
  -4   4   8      152.89      137.10      4.95 o 
  -3   4   8       87.80       85.87      5.08 o 
  -2   4   8      230.92      233.96      5.08 o 
  -1   4   8       51.82       48.82      2.16 o 
   0   4   8      321.75      321.81      6.23 o 
   1   4   8       41.73       41.12      2.58 o 
   2   4   8      243.69      247.91      6.98 o 
   3   4   8       54.09       60.86      3.53 o 
   4   4   8      552.63      547.36     12.54 o 
   5   4   8       66.48       71.97      4.12 o 
   6   4   8       10.02       17.57      4.00 o 
  -8   5   8       18.32       22.36      2.56 o 
  -7   5   8      380.05      399.18      8.73 o 
  -6   5   8        0.10       -0.72      1.26 o 
  -5   5   8      164.24      171.59      6.14 o 
  -4   5   8       78.72       75.86      3.98 o 
  -3   5   8      118.73      131.48      4.91 o 
  -2   5   8      313.43      291.42      6.15 o 
  -1   5   8      615.08      591.02     12.62 o 
   0   5   8       49.01       46.00      2.39 o 
   1   5   8      503.05      486.99     11.26 o 
   2   5   8        2.59        0.38      1.47 o 
   3   5   8      491.61      466.49     18.14 o 
   4   5   8      110.20      101.18      6.01 o 
   5   5   8       86.10       84.27      4.65 o 
   6   5   8       11.76       10.13      4.28 o 
  -7   6   8        5.16        2.77      2.35 o 
  -6   6   8        4.29        5.52      3.09 o 
  -5   6   8       51.57       47.73      3.71 o 
  -4   6   8      273.52      293.99      8.57 o 
  -3   6   8        1.79        4.59      1.90 o 
  -2   6   8      685.24      676.46     11.76 o 
  -1   6   8       12.95        9.45      1.68 o 
   0   6   8      210.99      217.32      6.79 o 
   1   6   8       76.64       80.14      6.73 o 
   2   6   8      185.65      183.69      6.51 o 
   3   6   8        0.13        1.10      1.81 o 
   4   6   8       11.81       14.42      3.00 o 
  -5   7   8      255.94      279.64      9.02 o 
  -4   7   8        1.82       -1.70      2.96 o 
  -3   7   8       63.44       70.78      3.38 o 
  -2   7   8       40.44       49.14      2.86 o 
  -1   7   8      575.50      594.26     19.28 o 
   0   7   8        9.61       12.37      2.37 o 
   1   7   8        2.79       -0.22      2.04 o 
   2   7   8       19.05       22.71      3.09 o 
  -3   8   8       32.47       32.46      3.53 o 
  -2   8   8      130.98      139.13      8.21 o 
  -9   0   9      420.86      467.31     15.76 o 
  -7   0   9      856.18      799.47     16.14 o 
  -5   0   9       91.39       96.94      3.83 o 
  -3   0   9      145.94      128.67      4.90 o 
  -1   0   9     2654.91     2682.54     45.28 o 
   1   0   9      715.38      438.27     12.72 o 
   3   0   9      849.25      859.34     23.81 o 
   5   0   9      184.68      184.29      8.13 o 
   7   0   9      215.92      224.50     10.34 o 
  -9   1   9       22.86       27.67      4.05 o 
  -8   1   9      126.63      126.19      4.08 o 
  -7   1   9       17.19       15.94      1.74 o 
  -6   1   9      296.97      301.05      6.28 o 
  -5   1   9       13.75       13.69      1.35 o 
  -4   1   9      370.30      383.02      6.19 o 
  -3   1   9       29.69       29.07      1.46 o 
  -2   1   9      811.48      799.72     10.83 o 
  -1   1   9       41.16       41.57      1.61 o 
   0   1   9      781.69      748.29     12.21 o 
   1   1   9      188.95      199.10      5.25 o 
   2   1   9       20.25       21.54      3.24 o 
   3   1   9      950.03      954.55     14.97 o 
   4   1   9      541.70      546.51     12.00 o 
   5   1   9       43.32       43.91      2.94 o 
   6   1   9        6.14        7.62      2.80 o 
   7   1   9        1.37        1.70      3.09 o 
 -10   2   9       15.95       12.34      4.15 o 
  -9   2   9       37.90       30.53      3.17 o 
  -8   2   9        0.22        2.77      1.89 o 
  -7   2   9      236.43      237.26      5.65 o 
  -6   2   9        0.18        1.36      1.16 o 
  -5   2   9     1446.05     1390.42     17.89 o 
  -4   2   9      299.13      283.90      5.04 o 
  -3   2   9      769.66      773.60     10.65 o 
  -2   2   9       86.74       88.23      2.43 o 
  -1   2   9     1490.40     1503.02     21.83 o 
   0   2   9        1.68        1.54      1.44 o 
   1   2   9       42.98       48.02      4.85 o 
   2   2   9      277.33      268.83      7.00 o 
   3   2   9     1147.66     1147.38     21.69 o 
   4   2   9       22.91       20.89      2.34 o 
   5   2   9      207.39      222.42     10.00 o 
   6   2   9        8.19        6.73      2.05 o 
  -9   3   9        2.30        3.31      2.55 o 
  -8   3   9       81.50       76.27      4.44 o 
  -7   3   9       18.96       22.08      2.47 o 
  -6   3   9      886.41      872.99     15.37 o 
  -5   3   9       76.00       75.78      2.50 o 
  -4   3   9       10.03        9.63      1.11 o 
  -3   3   9        0.00        0.28      0.98 o 
  -2   3   9      455.78      448.29      8.03 o 
  -1   3   9      110.24      110.70      3.17 o 
   0   3   9       26.92       26.17      1.66 o 
   1   3   9        1.91        2.91      1.32 o 
   2   3   9      710.49      721.07     14.72 o 
   3   3   9        0.03        1.09      1.40 o 
   4   3   9      204.56      202.03      9.31 o 
   5   3   9       31.31       32.02      4.19 o 
   6   3   9       63.02       62.00      5.44 o 
  -8   4   9        0.13        1.32      1.70 o 
  -7   4   9      226.34      225.10      5.94 o 
  -6   4   9       36.26       35.25      3.18 o 
  -5   4   9      614.94      603.61     17.60 o 
  -4   4   9      250.42      250.02      5.62 o 
  -3   4   9      162.16      182.71     10.30 o 
  -2   4   9      165.75      160.95      4.20 o 
  -1   4   9     1321.51     1282.36     19.23 o 
   0   4   9       36.81       40.72      7.66 o 
   1   4   9      262.80      242.93      6.77 o 
   2   4   9      142.37      145.14      5.31 o 
   3   4   9      771.74      762.11     16.13 o 
   4   4   9       89.56       92.59      4.89 o 
   5   4   9       29.19       28.82      3.06 o 
   6   4   9        9.39       10.99      3.24 o 
  -8   5   9      116.58      124.16      7.66 o 
  -7   5   9        1.62       -0.01      1.66 o 
  -6   5   9      112.57      108.55      4.02 o 
  -5   5   9       10.23       12.80      2.40 o 
  -4   5   9       77.86       81.02      4.07 o 
  -3   5   9        6.94        5.50      1.71 o 
  -2   5   9      433.64      436.98      8.31 o 
  -1   5   9       31.68       26.51      2.54 o 
   0   5   9      288.95      300.19      8.00 o 
   1   5   9       30.56       27.40      2.73 o 
   2   5   9       67.19       63.12      3.84 o 
   3   5   9      164.54      163.32      9.10 o 
   4   5   9      244.12      255.03     14.89 o 
   5   5   9       60.76       65.11      6.40 o 
  -6   6   9       33.86       33.47      7.08 o 
  -5   6   9       57.83       51.36      6.31 o 
  -4   6   9       41.35       48.72      8.22 o 
  -3   6   9      318.26      339.52      9.21 o 
  -2   6   9       23.51       25.81      4.00 o 
  -1   6   9      433.24      423.86      8.56 o 
   0   6   9       68.74       73.76      4.02 o 
   1   6   9      108.02      112.42      4.95 o 
   2   6   9       42.87       40.75      3.47 o 
   3   6   9      163.13      152.27      6.42 o 
  -4   7   9      195.09      207.06      7.59 o 
  -3   7   9        1.88        2.67      1.72 o 
  -2   7   9      226.04      232.35      7.68 o 
  -1   7   9        0.59       -2.16      2.73 o 
   0   7   9      144.26      139.10      5.80 o 
   1   7   9       59.06       54.68      4.01 o 
  -8   0  10      109.79      109.86      6.56 o 
  -6   0  10      126.68      134.65      4.83 o 
  -4   0  10      444.20      441.82     11.10 o 
  -2   0  10     1010.98      971.40     18.41 o 
   0   0  10      223.15      220.51      5.90 o 
   2   0  10      485.37      480.35     15.25 o 
   4   0  10       49.51       52.64      4.54 o 
  -9   1  10      105.83       94.79      6.85 o 
  -8   1  10        3.09        3.14      1.53 o 
  -7   1  10      613.08      588.40     10.63 o 
  -6   1  10       36.09       35.64      1.88 o 
  -5   1  10      212.63      213.34      4.39 o 
  -4   1  10       20.99       25.57      1.54 o 
  -3   1  10      617.32      617.10      9.03 o 
  -2   1  10      186.47      193.56      3.92 o 
  -1   1  10     1411.67     1406.58     17.92 o 
   0   1  10      158.87      151.87      4.94 o 
   1   1  10      156.30      161.70      8.07 o 
   2   1  10        0.43        0.81      1.24 o 
   3   1  10      570.10      562.48     12.31 o 
   4   1  10      100.08       93.83      6.14 o 
   5   1  10      190.26      197.60      9.33 o 
  -9   2  10        3.77        3.54      2.39 o 
  -8   2  10       36.96       29.32      2.41 o 
  -7   2  10        0.00       -0.09      1.31 o 
  -6   2  10      710.34      692.90     11.97 o 
  -5   2  10        0.01        0.64      0.88 o 
  -4   2  10       22.71       24.31      1.51 o 
  -3   2  10        0.31        0.17      0.72 o 
  -2   2  10      783.38      740.88     10.43 o 
  -1   2  10       50.34       49.95      2.91 o 
   0   2  10      128.07      127.38      4.50 o 
   1   2  10      183.69      177.55      5.54 o 
   2   2  10      360.49      378.51      9.21 o 
   3   2  10       11.11       10.40      1.89 o 
   4   2  10      344.84      347.60     13.23 o 
   5   2  10        0.31        1.15      1.76 o 
   6   2  10       97.25      104.01      5.12 o 
  -9   3  10       61.12       59.96      6.10 o 
  -8   3  10        0.17       -1.11      2.03 o 
  -7   3  10      520.11      522.72     11.27 o 
  -6   3  10       10.95       11.95      2.48 o 
  -5   3  10      896.82      876.60     14.37 o 
  -4   3  10        8.10        5.87      1.11 o 
  -3   3  10      650.51      630.99     13.24 o 
  -2   3  10        1.09       -0.20      1.23 o 
  -1   3  10      136.17      138.39      4.31 o 
   0   3  10        0.13       -0.16      0.93 o 
   1   3  10      605.74      596.22     12.90 o 
   2   3  10       34.85       39.82      2.82 o 
   3   3  10      216.41      226.02      6.87 o 
   4   3  10       19.44       27.41      4.12 o 
   5   3  10       75.61       88.92      6.75 o 
   6   3  10        0.42        0.88      2.05 o 
  -8   4  10       26.97       19.56      4.49 o 
  -7   4  10        5.96        4.18      2.81 o 
  -6   4  10      316.44      313.65      9.00 o 
  -5   4  10       17.12       18.70      8.43 o 
  -4   4  10       17.81       16.72      1.77 o 
  -3   4  10       81.82       80.38      3.08 o 
  -2   4  10      557.25      543.30      9.71 o 
  -1   4  10       10.73       10.58      1.89 o 
   0   4  10      346.79      333.73     18.04 o 
   1   4  10        9.05       12.33      2.76 o 
   2   4  10      298.19      276.72      7.97 o 
   3   4  10       68.74       67.81      3.96 o 
   4   4  10      292.67      307.93      8.93 o 
   5   4  10       21.90       14.53      3.28 o 
  -7   5  10      244.31      238.86     11.75 o 
  -6   5  10       14.44       17.02      2.84 o 
  -5   5  10       80.55       85.84      4.48 o 
  -4   5  10       15.02       13.82      2.38 o 
  -3   5  10      282.04      286.03      6.44 o 
  -2   5  10       15.26       16.29      1.78 o 
  -1   5  10      742.19      721.00     15.33 o 
   0   5  10       27.96       27.44      3.33 o 
   1   5  10      134.62      125.21      5.27 o 
   2   5  10        4.59        5.14      2.11 o 
   3   5  10      124.92      125.33      5.60 o 
   4   5  10       41.38       37.07      5.31 o 
  -5   6  10        0.33        2.27      1.99 o 
  -4   6  10      382.15      384.07     10.33 o 
  -3   6  10       10.82       14.93      4.98 o 
  -2   6  10      199.06      208.13      6.86 o 
  -1   6  10       51.71       51.66      2.90 o 
   0   6  10       49.83       55.56      3.72 o 
   1   6  10       22.51       20.88      2.91 o 
   2   6  10       91.46       94.60      5.26 o 
  -4   7  10       32.56       28.23      2.96 o 
  -3   7  10       85.36       78.97      3.74 o 
  -2   7  10        6.94        8.43      2.27 o 
   0   7  10       15.02       25.79      4.78 o 
  -9   0  11       64.25       58.22      5.66 o 
  -7   0  11      118.71      110.19      4.79 o 
  -5   0  11       57.80       55.66      3.19 o 
  -3   0  11     1033.55      990.14     19.12 o 
  -1   0  11      511.76      565.26      9.92 o 
   1   0  11      420.46      429.47     14.29 o 
   3   0  11       45.91       46.17      4.34 o 
  -9   1  11       16.43       17.92      2.90 o 
  -8   1  11      136.87      146.00      4.67 o 
  -7   1  11       14.39       15.60      2.50 o 
  -6   1  11      289.32      288.31      5.61 o 
  -5   1  11        7.36        7.89      1.31 o 
  -4   1  11      659.05      651.03      9.72 o 
  -3   1  11       14.73       13.50      1.42 o 
  -2   1  11      197.08      200.49      4.16 o 
  -1   1  11        0.77        0.70      0.85 o 
   0   1  11      840.09      834.47     13.49 o 
   1   1  11      142.19      143.91      3.48 o 
   2   1  11       66.37       70.05      3.58 o 
   3   1  11       29.52       36.61      3.95 o 
   4   1  11      595.22      587.16     19.03 o 
   5   1  11      167.47      152.50      8.36 o 
  -9   2  11      130.72      147.62      9.14 o 
  -8   2  11        0.18       -0.59      1.54 o 
  -7   2  11      393.58      392.21      8.26 o 
  -6   2  11       12.19       12.00      1.78 o 
  -5   2  11      779.82      769.62     11.25 o 
  -4   2  11        1.69        1.42      0.97 o 
  -3   2  11       53.41       56.48      2.23 o 
  -2   2  11      437.05      423.44      8.07 o 
  -1   2  11      333.56      335.36      6.83 o 
   0   2  11       45.84       39.56      2.80 o 
   1   2  11      189.57      184.85      5.92 o 
   2   2  11       57.31       63.12      5.89 o 
   3   2  11      165.85      176.85      6.04 o 
   4   2  11      190.33      167.47      8.74 o 
   5   2  11      149.76      157.94      8.98 o 
  -8   3  11       45.29       39.03      3.79 o 
  -7   3  11       15.52       17.62      2.14 o 
  -6   3  11      231.62      232.74      5.87 o 
  -5   3  11       24.27       20.03      2.83 o 
  -4   3  11       92.60       89.01      3.29 o 
  -3   3  11       45.53       45.32      2.39 o 
  -2   3  11      406.39      390.81      7.69 o 
  -1   3  11       14.42       13.23      1.55 o 
   0   3  11      711.09      690.43     18.11 o 
   1   3  11       32.29       29.44      2.70 o 
   2   3  11      266.16      276.07      7.83 o 
   3   3  11        1.47        2.14      1.68 o 
   4   3  11      229.85      218.82     10.61 o 
   5   3  11        0.15       -1.01      1.94 o 
  -7   4  11      131.58      134.36      6.03 o 
  -6   4  11       36.43       34.27      3.25 o 
  -5   4  11      383.35      369.79      9.86 o 
  -4   4  11        8.12        7.27      1.52 o 
  -3   4  11       61.03       64.92      2.96 o 
  -2   4  11      104.72       98.70      3.47 o 
  -1   4  11      637.01      570.57     45.57 o 
   0   4  11       16.69       17.42      3.04 o 
   1   4  11      104.06       96.16      4.41 o 
   2   4  11        6.32        7.57      2.73 o 
   3   4  11       46.27       45.66      3.60 o 
   4   4  11       68.82       68.60      4.29 o 
  -6   5  11      125.84      139.65      6.13 o 
  -5   5  11       20.83       19.20      2.82 o 
  -4   5  11      218.53      219.56      7.18 o 
  -3   5  11       90.44       91.08      3.60 o 
  -2   5  11      179.74      187.65      5.08 o 
  -1   5  11       20.36       21.19      2.65 o 
   0   5  11      397.86      383.86     10.03 o 
   1   5  11       12.02        8.47      2.92 o 
   2   5  11       71.25       66.97      4.38 o 
   3   5  11        0.38       -1.15      3.30 o 
  -4   6  11        5.17        2.63      2.37 o 
  -3   6  11      275.23      301.13      8.89 o 
  -2   6  11        6.78        6.42      2.35 o 
  -1   6  11       81.37       70.28      4.10 o 
   0   6  11        0.24        2.26      1.89 o 
   1   6  11       71.53       88.06      7.31 o 
  -8   0  12       15.39       14.48      3.71 o 
  -6   0  12      745.80      742.50     17.58 o 
  -4   0  12      336.45      334.72      8.67 o 
  -2   0  12      326.05      342.57     10.72 o 
   0   0  12      566.91      579.00     12.51 o 
   2   0  12      192.69      188.70      8.86 o 
   4   0  12      158.64      165.56      8.70 o 
  -8   1  12       10.06        9.82      2.08 o 
  -7   1  12       72.72       72.17      3.39 o 
  -6   1  12        0.79       -0.65      1.12 o 
  -5   1  12      311.51      291.22      5.73 o 
  -4   1  12      102.36       95.46      2.99 o 
  -3   1  12      148.20      160.77      3.85 o 
  -2   1  12      106.49      121.74      2.95 o 
  -1   1  12      502.90      495.49      7.93 o 
   0   1  12       51.04       52.23      2.75 o 
   1   1  12       29.97       33.55      2.79 o 
   2   1  12       97.67       96.59      4.37 o 
   3   1  12      308.76      314.15     12.73 o 
   4   1  12        1.09       -1.40      2.44 o 
  -8   2  12      126.68      122.18      4.65 o 
  -7   2  12       39.05       42.99      2.88 o 
  -6   2  12      455.48      462.79      9.34 o 
  -5   2  12       27.33       30.54      1.97 o 
  -4   2  12      256.31      260.42      5.30 o 
  -3   2  12       43.33       50.80      2.39 o 
  -2   2  12      393.10      394.26     15.19 o 
  -1   2  12        4.80        4.94      1.27 o 
   0   2  12      499.71      508.80     11.88 o 
   1   2  12       75.29       67.29      3.66 o 
   2   2  12      161.37      161.98      5.81 o 
   3   2  12      126.21      118.41      7.44 o 
   4   2  12      421.67      407.87     15.56 o 
  -8   3  12       14.04       14.54      4.13 o 
  -7   3  12       71.43       62.57      3.39 o 
  -6   3  12        0.13        0.13      2.09 o 
  -5   3  12      485.61      495.14     11.99 o 
  -4   3  12        0.48        2.33      1.27 o 
  -3   3  12       40.12       39.32      2.43 o 
  -2   3  12        7.69        8.29      1.51 o 
  -1   3  12      509.95      508.50      9.54 o 
   0   3  12       43.34       47.40      3.35 o 
   1   3  12      117.49      119.85      4.98 o 
   2   3  12        0.00       -0.97      2.16 o 
   3   3  12       26.40       29.42      4.27 o 
  -6   4  12      138.75      137.97      5.75 o 
  -5   4  12       41.28       43.34      3.41 o 
  -4   4  12      203.25      212.91      5.61 o 
  -3   4  12        0.30        0.73      1.36 o 
  -2   4  12      540.77      531.02     10.01 o 
  -1   4  12        2.47        3.40      1.90 o 
   0   4  12      485.54      477.63     11.62 o 
   1   4  12       91.41       89.59      6.60 o 
   2   4  12       73.05       73.06      4.29 o 
   3   4  12       57.14       48.46      5.64 o 
  -5   5  12      176.66      176.23      6.80 o 
  -4   5  12        3.40        1.61      1.88 o 
  -3   5  12      135.05      142.31      4.57 o 
  -2   5  12       47.18       45.81      3.79 o 
  -1   5  12      204.30      197.33      6.88 o 
   0   5  12       16.18        6.79      3.61 o 
   1   5  12       20.27       17.47      2.99 o 
  -3   6  12       12.48       10.27      2.47 o 
  -2   6  12       41.68       41.67      6.33 o 
  -1   6  12        8.47       11.45      4.13 o 
  -7   0  13       64.46       59.79      4.06 o 
  -5   0  13      344.25      355.52      9.50 o 
  -3   0  13      386.91      375.55      9.64 o 
  -1   0  13      102.34      111.98      7.88 o 
   1   0  13      301.21      302.14     11.99 o 
   3   0  13       77.66       82.11      6.24 o 
  -8   1  13      134.56      130.06      8.26 o 
  -7   1  13        9.78        8.12      2.06 o 
  -6   1  13      356.83      334.21      7.17 o 
  -5   1  13       13.94       13.24      1.59 o 
  -4   1  13      263.84      278.30      5.67 o 
  -3   1  13       15.45       14.82      1.49 o 
  -2   1  13      225.99      230.58      4.95 o 
  -1   1  13        1.25        1.83      1.27 o 
   0   1  13      314.97      301.13      6.74 o 
   1   1  13       40.03       39.72      3.22 o 
   2   1  13      180.60      191.05      7.66 o 
   3   1  13      148.29      132.54      8.24 o 
   4   1  13       93.32       92.26      6.90 o 
  -7   2  13      109.73      101.28      4.27 o 
  -6   2  13        0.21        0.05      1.46 o 
  -5   2  13       83.77       86.22      3.13 o 
  -4   2  13      155.05      149.33      3.98 o 
  -3   2  13       58.25       66.24      3.03 o 
  -2   2  13        8.75       11.46      1.66 o 
  -1   2  13      187.79      188.98      6.22 o 
   0   2  13       69.71       66.37      3.94 o 
   1   2  13      280.25      274.41      8.21 o 
   2   2  13        7.19        5.29      2.02 o 
   3   2  13       57.28       58.85      5.44 o 
  -6   3  13      262.17      276.36      8.60 o 
  -5   3  13       13.67       13.25      3.98 o 
  -4   3  13      326.63      326.04      7.40 o 
  -3   3  13        2.39        2.63      1.35 o 
  -2   3  13      314.61      316.69      7.12 o 
  -1   3  13       69.23       71.14      4.08 o 
   0   3  13      260.51      258.29      8.56 o 
   1   3  13        1.51        0.26      1.80 o 
   2   3  13      117.17      110.17      7.12 o 
  -5   4  13      105.71      106.91      5.16 o 
  -4   4  13      170.88      167.50      5.17 o 
  -3   4  13      129.19      138.17      4.57 o 
  -2   4  13       16.04       16.00      2.02 o 
  -1   4  13      161.37      159.78     13.01 o 
   0   4  13       24.29       28.58      3.15 o 
   1   4  13       98.87       94.90      7.48 o 
   2   4  13        3.69        1.69      3.46 o 
  -4   5  13      185.30      159.95      8.52 o 
  -3   5  13       11.02        8.76      2.04 o 
  -2   5  13      146.56      144.46     14.98 o 
  -1   5  13        6.12        1.38      2.76 o 
  -6   0  14      313.86      327.87      9.55 o 
  -4   0  14      141.88      129.62      5.42 o 
  -2   0  14       80.32       81.84      4.12 o 
   0   0  14      387.98      387.34     15.00 o 
   2   0  14        5.12        3.31      3.16 o 
  -7   1  14       71.37       77.56      6.56 o 
  -6   1  14       30.87       30.88      2.29 o 
  -5   1  14      297.55      292.74      6.19 o 
  -4   1  14       35.53       32.70      2.12 o 
  -3   1  14      205.97      223.77      5.07 o 
  -2   1  14       98.45       86.72      3.03 o 
  -1   1  14      127.52      127.20      3.75 o 
   0   1  14       71.52       73.35      4.21 o 
   1   1  14      371.35      390.52     14.81 o 
   2   1  14        1.84        3.58      2.14 o 
   3   1  14       55.10       64.58      6.70 o 
  -6   2  14       52.39       47.01      3.80 o 
  -5   2  14       14.73       19.98      1.93 o 
  -4   2  14      378.12      376.91      7.16 o 
  -3   2  14        6.70        6.39      1.56 o 
  -2   2  14       10.48       13.06      1.85 o 
  -1   2  14       16.08       13.45      1.93 o 
   0   2  14      339.27      341.99      9.69 o 
   1   2  14        3.62        4.50      1.98 o 
   2   2  14       55.97       60.27      6.08 o 
  -5   3  14      203.60      227.08     10.44 o 
  -4   3  14        2.18        3.55      1.70 o 
  -3   3  14       44.23       45.42      2.55 o 
  -2   3  14        1.18        2.46      1.53 o 
  -1   3  14      354.34      367.52     10.27 o 
   0   3  14        2.42        3.82      2.47 o 
   1   3  14      126.46      141.02      8.71 o 
  -4   4  14      510.89      514.15     17.62 o 
  -3   4  14       81.98       88.81      4.71 o 
  -2   4  14       52.01       54.22      4.20 o 
  -1   4  14        2.80        3.97      3.79 o 
   0   4  14      144.12      144.12      9.08 o 
  -5   0  15      529.43      589.23     20.41 o 
  -3   0  15       51.74       53.70      3.72 o 
  -1   0  15      331.34      346.58      9.62 o 
  -6   1  15       57.75       54.38      5.60 o 
  -5   1  15       13.84       11.37      3.48 o 
  -4   1  15      110.23      121.98      3.76 o 
  -3   1  15        1.94        0.67      1.14 o 
  -2   1  15       64.09       72.91      3.53 o 
  -1   1  15        0.04        2.20      1.51 o 
   0   1  15      138.59      138.19      8.74 o 
  -5   2  15      163.66      155.48      8.85 o 
  -4   2  15       27.16       24.74      2.73 o 
  -3   2  15      197.68      204.28      6.02 o 
  -2   2  15      319.06      335.22      7.88 o 
  -1   2  15      186.17      191.40     10.53 o 
  -4   3  15       95.04       90.16      6.68 o 
  -3   3  15       17.58       15.31      3.11 o 
  -2   1  16       34.66       31.84      4.17 o 
                                                 
